# Supplementary material for: Toxocara canis Differentially Affects Hepatic MicroRNA Expression in Beagle Dogs at Different Stages of Infection
Source: Front Vet Sci. 2020 Nov 12;7:587273. doi: 10.3389/fvets.2020.587273 (PMC7689213; doi:10.3389/fvets.2020.587273)
Supplement: Supplementary file 1 [file Table_1.XLS]

## Sheet: Sheet1
Table S1. Comparison of ncRNA classification statistics
Types	A12hC1	A12hC1(percent)	A12hC2	A12hC2(percent)	A12hC3	A12hC3(percent)	A12hT1	A12hT1(percent)	A12hT2	A12hT2(percent)	A12hT3	A12hT3(percent)	B24hC1	B24hC1(percent)	B24hC2	B24hC2(percent)	B24hC3	B24hC3(percent)	B24hT1	B24hT1(percent)	B24hT2	B24hT2(percent)	B24hT3	B24hT3(percent)	D36dC1	D36dC1(percent)	D36dC2	D36dC2(percent)	D36dC3	D36dC3(percent)	D36dT1	D36dT1(percent)	D36dT2	D36dT2(percent)	D36dT3	D36dT3(percent)
total	15641047	1	12976455	1	11287794	1	14441011	1	12811192	1	13309336	1	12744361	1	13746798	1	12905991	1	14168117	1	12049630	1	14426116	1	12002064	1	12845853	1	14350819	1	15264836	1	12577708	1	11796510	1
known_miRNA	8712151	0.557	7078330	0.5455	5951342	0.5272	7882118	0.5458	7318421	0.5713	6898141	0.5183	7897852	0.6197	8219749	0.5979	8061868	0.6247	8167208	0.5764	7065417	0.5864	8331198	0.5775	7063671	0.5885	7493083	0.5833	9056280	0.6311	8808630	0.5771	7288263	0.5795	7017119	0.5948
rRNA	105095	0.0067	70258	0.0054	63068	0.0056	78035	0.0054	48957	0.0038	83726	0.0063	42211	0.0033	61761	0.0045	49576	0.0038	69580	0.0049	55113	0.0046	86180	0.006	50788	0.0042	66500	0.0052	55777	0.0039	66389	0.0043	52822	0.0042	57250	0.0049
tRNA	1482	0.0001	1893	0.0001	5076	0.0004	4582	0.0003	10720	0.0008	5620	0.0004	2866	0.0002	3962	0.0003	3356	0.0003	6476	0.0005	3695	0.0003	10142	0.0007	951	0.0001	1013	0.0001	3073	0.0002	4690	0.0003	687	0.0001	1170	0.0001
snRNA	8139	0.0005	5729	0.0004	5275	0.0005	6207	0.0004	5345	0.0004	6570	0.0005	3924	0.0003	4765	0.0003	4237	0.0003	5873	0.0004	4971	0.0004	6715	0.0005	3948	0.0003	5091	0.0004	4734	0.0003	5399	0.0004	3626	0.0003	4206	0.0004
snoRNA	124688	0.008	127279	0.0098	134857	0.0119	114669	0.0079	101925	0.008	134109	0.0101	217157	0.017	139029	0.0101	144542	0.0112	197734	0.014	115330	0.0096	186184	0.0129	163333	0.0136	166877	0.013	143501	0.01	201030	0.0132	106789	0.0085	130875	0.0111
repeat	153336	0.0098	116501	0.009	92175	0.0082	123174	0.0085	104037	0.0081	124051	0.0093	78866	0.0062	105018	0.0076	102635	0.008	151048	0.0107	97785	0.0081	153950	0.0107	166207	0.0138	110630	0.0086	92653	0.0065	231348	0.0152	75677	0.006	123591	0.0105
novel_miRNA	33940	0.0022	24668	0.0019	21024	0.0019	27581	0.0019	18143	0.0014	26610	0.002	19576	0.0015	23677	0.0017	20930	0.0016	24366	0.0017	24498	0.002	39675	0.0028	20321	0.0017	31155	0.0024	29964	0.0021	32917	0.0022	23899	0.0019	25839	0.0022
exon:+	1061884	0.0679	778821	0.06	640553	0.0567	813352	0.0563	538095	0.042	885188	0.0665	574669	0.0451	725618	0.0528	635891	0.0493	778774	0.055	669406	0.0556	970210	0.0673	628250	0.0523	779487	0.0607	765702	0.0534	803435	0.0526	515330	0.041	729319	0.0618
exon:-	414153	0.0265	292715	0.0226	245548	0.0218	316138	0.0219	238212	0.0186	370412	0.0278	190429	0.0149	262747	0.0191	211119	0.0164	295541	0.0209	235922	0.0196	359914	0.0249	222310	0.0185	293430	0.0228	253067	0.0176	261840	0.0172	195355	0.0155	289983	0.0246
intron:+	933213	0.0597	661824	0.051	534880	0.0474	694732	0.0481	482590	0.0377	740136	0.0556	399276	0.0313	535813	0.039	448608	0.0348	624131	0.0441	527820	0.0438	789341	0.0547	468416	0.039	607217	0.0473	504502	0.0352	593854	0.0389	423274	0.0337	563771	0.0478
intron:-	379225	0.0242	276692	0.0213	271446	0.024	315089	0.0218	139872	0.0109	367881	0.0276	119970	0.0094	191167	0.0139	186136	0.0144	260601	0.0184	230195	0.0191	296226	0.0205	184249	0.0154	250743	0.0195	220958	0.0154	213945	0.014	247606	0.0197	215163	0.0182
other	3713741	0.2374	3541745	0.2729	3322550	0.2943	4065334	0.2815	3804875	0.297	3666892	0.2755	3197565	0.2509	3473492	0.2527	3037093	0.2353	3586785	0.2532	3019478	0.2506	3196381	0.2216	3029620	0.2524	3040627	0.2367	3220608	0.2244	4041359	0.2647	3644380	0.2897	2638224	0.2236
