# Supplementary material for: Toxocara canis Differentially Affects Hepatic MicroRNA Expression in Beagle Dogs at Different Stages of Infection
Source: Front Vet Sci. 2020 Nov 12;7:587273. doi: 10.3389/fvets.2020.587273 (PMC7689213; doi:10.3389/fvets.2020.587273)
Supplement: Supplementary file 3 [file Table_3.xls]

## Sheet: Sheet1
Table S3. Immunoglobulins superfamily targeted genes of differently expressed miRNAs
Infection stages	DEmiRNA	target_gene	gene name	Interpro Description
12 hpi	cfa-miR-15b	ENSCAFG00000006357	CNTN3	Immunoglobulin I-set||Immunoglobulin subtype||Fibronectin type III||Immunoglobulin subtype 2||Immunoglobulin-like domain
	cfa-miR-25	ENSCAFG00000013288	ADAMTSL3	Thrombospondin, type 1 repeat||Peptidase M12B, ADAM-TS||PLAC||Immunoglobulin-like domain||Immunoglobulin subtype 2||Immunoglobulin I-set||Immunoglobulin subtype
	cfa-miR-885	ENSCAFG00000009811	IGSF3	Immunoglobulin subtype||Immunoglobulin V-set domain||Immunoglobulin subtype 2||Immunoglobulin-like domain
	novel_294	ENSCAFG00000000011	NFATC1	Rel homology domain||Nuclear factor of activated T cells (NFAT)||p53-like transcription factor, DNA-binding||Immunoglobulin E-set||IPT domain
	novel_294	ENSCAFG00000001581	ADAMTSL1	Immunoglobulin I-set||Immunoglobulin subtype||PLAC||Immunoglobulin-like domain||ADAM-TS Spacer 1||Peptidase M12B, ADAM-TS||Thrombospondin, type 1 repeat||Immunoglobulin subtype 2
	novel_294	ENSCAFG00000002964	LRRC4B	Immunoglobulin I-set||Leucine-rich repeat, typical subtype||Immunoglobulin subtype||Leucine-rich repeat||Leucine rich repeat 5||Immunoglobulin-like domain||Cysteine-rich flanking region, C-terminal||Leucine-rich repeat-containing N-terminal||Immunoglobulin subtype 2
	novel_294	ENSCAFG00000007086	LSR	LISCH7||Immunoglobulin-like domain||Immunoglobulin subtype
	novel_294	ENSCAFG00000007631	VSTM2B	Immunoglobulin-like domain||Immunoglobulin V-set domain
	novel_294	ENSCAFG00000011731	CADM3	Neurexin/syndecan/glycophorin C||Immunoglobulin subtype||Immunoglobulin V-set domain||Immunoglobulin subtype 2||CD80-like, immunoglobulin C2-set||Immunoglobulin-like domain
	novel_294	ENSCAFG00000011756	PLXNA2	IPT domain||Plexin, cytoplasmic RasGAP domain||Plexin-like fold||Immunoglobulin E-set||Rho GTPase activation protein||Plexin||Sema domain
	novel_294	ENSCAFG00000011800	VSIG8	Immunoglobulin subtype||Immunoglobulin V-set domain||Immunoglobulin subtype 2||Immunoglobulin-like domain
	novel_294	ENSCAFG00000016192	SDK1	Immunoglobulin subtype||Fibronectin type III||Immunoglobulin I-set||Immunoglobulin subtype 2||Immunoglobulin-like domain
	novel_294	ENSCAFG00000016699	FGFRL1	Immunoglobulin-like domain||Immunoglobulin subtype 2||Immunoglobulin I-set||Immunoglobulin subtype
	novel_294	ENSCAFG00000023837	PTGFRN	Immunoglobulin V-set domain||Immunoglobulin subtype||Immunoglobulin-like domain
	novel_294	ENSCAFG00000028687	LRRC24	Immunoglobulin subtype 2||Leucine-rich repeat-containing N-terminal||Cysteine-rich flanking region, C-terminal||Immunoglobulin-like domain||Leucine-rich repeat||Leucine-rich repeat, typical subtype||Immunoglobulin subtype||Immunoglobulin I-set
24 hpi	DEmiRNA	target_gene	gene name	Interpro Description
	cfa-miR-125a	ENSCAFG00000000482	FLT4	Protein kinase domain||Protein kinase, ATP binding site||Vascular endothelial growth factor receptor 3 (VEGFR3)||Immunoglobulin subtype 2||Immunoglobulin I-set||Serine-threonine/tyrosine-protein kinase catalytic domain||Tyrosine-protein kinase, catalytic domain||Immunoglobulin subtype||Protein kinase-like domain||Tyrosine-protein kinase, receptor class III, conserved site||Tyrosine-protein kinase…
	cfa-miR-125a	ENSCAFG00000004626	NECTIN2	Immunoglobulin-like domain||CD80-like, immunoglobulin C2-set||Immunoglobulin||Immunoglobulin V-set domain||Immunoglobulin subtype
	cfa-miR-125a	ENSCAFG00000011115	ROBO3	Immunoglobulin I-set||Immunoglobulin subtype||Fibronectin type III||Immunoglobulin V-set domain||Immunoglobulin subtype 2||Immunoglobulin-like domain
	cfa-miR-125a	ENSCAFG00000030919	NCR3	Immunoglobulin-like domain||Immunoglobulin subtype||Immunoglobulin V-set domain
	cfa-miR-145	ENSCAFG00000004464	SDK2	Immunoglobulin I-set||Immunoglobulin subtype||Fibronectin type III||Immunoglobulin||Immunoglobulin subtype 2||Immunoglobulin-like domain
	cfa-miR-145	ENSCAFG00000012375	NFATC4	IPT domain||Immunoglobulin E-set||p53-like transcription factor, DNA-binding||Nuclear factor of activated T cells (NFAT)||Rel homology domain
	cfa-miR-150	ENSCAFG00000002393	SEMA4C	Immunoglobulin-like domain||Sema domain||Plexin||Immunoglobulin subtype||Plexin-like fold
	cfa-miR-150	ENSCAFG00000010255	KCNJ5	Immunoglobulin E-set||Potassium channel, inwardly rectifying, Kir||Potassium channel, inwardly rectifying, Kir3.4
	cfa-miR-151	ENSCAFG00000009823	IGSF9B	Fibronectin type III||Immunoglobulin subtype||Immunoglobulin I-set||Immunoglobulin-like domain||Immunoglobulin subtype 2
	cfa-miR-1839	ENSCAFG00000025466	TRIM71	Zinc finger, RING-type, conserved site||Filamin/ABP280 repeat||Immunoglobulin E-set||NHL repeat||NHL repeat, subgroup||Zinc finger, B-box||Zinc finger, RING-type||Filamin/ABP280 repeat-like
	cfa-miR-214	ENSCAFG00000002163	ROR2	Protein kinase-like domain||Immunoglobulin-like domain||Tyrosine-protein kinase, active site||Frizzled domain||Immunoglobulin I-set||Serine-threonine/tyrosine-protein kinase catalytic domain||Kringle-like fold||Immunoglobulin subtype||Kringle, conserved site||Immunoglobulin subtype 2||Kringle||Tyrosine-protein kinase, receptor ROR||Protein kinase domain
	cfa-miR-214	ENSCAFG00000013184	PDCD1	Immunoglobulin-like domain||Immunoglobulin V-set domain||Immunoglobulin subtype
	cfa-miR-214	ENSCAFG00000013288	ADAMTSL3	Thrombospondin, type 1 repeat||Peptidase M12B, ADAM-TS||PLAC||Immunoglobulin-like domain||Immunoglobulin subtype 2||Immunoglobulin I-set||Immunoglobulin subtype
	cfa-miR-214	ENSCAFG00000015503	SPEG	Immunoglobulin subtype||Fibronectin type III||Immunoglobulin I-set||Immunoglobulin-like domain||Protein kinase-like domain||Protein kinase domain||Serine/threonine/dual specificity protein kinase, catalytic domain||Serine/threonine-protein kinase, active site||Immunoglobulin subtype 2||Protein kinase, ATP binding site
	cfa-miR-214	ENSCAFG00000028933	IGSF8	Immunoglobulin subtype||Immunoglobulin V-set domain||Immunoglobulin-like domain
	cfa-miR-497	ENSCAFG00000006357	CNTN3	Immunoglobulin I-set||Immunoglobulin subtype||Fibronectin type III||Immunoglobulin subtype 2||Immunoglobulin-like domain
36 dpi	DEmiRNA	target_gene	gene name	Interpro Description
	cfa-miR-127	ENSCAFG00000023828	TGM3	Immunoglobulin E-set||Protein-glutamine gamma-glutamyltransferase, eukaryota||Transglutaminase-like||Transglutaminase, N-terminal||Transglutaminase, C-terminal
	cfa-miR-133c	ENSCAFG00000002138	IL18R1	Immunoglobulin-like domain||Toll/interleukin-1 receptor homology (TIR) domain||Immunoglobulin subtype
	cfa-miR-133c	ENSCAFG00000012809	MPZL3	Myelin P0 protein related||Immunoglobulin-like domain||Immunoglobulin subtype||Immunoglobulin V-set domain
	cfa-miR-133c	ENSCAFG00000019394	ARRDC1	Arrestin-like, N-terminal||Immunoglobulin E-set||Arrestin C-terminal-like domain
	cfa-miR-194	ENSCAFG00000003648	PIP	Prolactin-inducible protein||Immunoglobulin E-set
	cfa-miR-205	ENSCAFG00000017916	SEMA7A	Plexin-like fold||Plexin||Sema domain||Immunoglobulin-like domain
	cfa-miR-370	ENSCAFG00000019394	ARRDC1	Arrestin-like, N-terminal||Immunoglobulin E-set||Arrestin C-terminal-like domain
	cfa-miR-370	ENSCAFG00000000848	DLA-DMA	Immunoglobulin C1-set||Immunoglobulin-like domain||MHC classes I/II-like antigen recognition protein||Immunoglobulin/major histocompatibility complex, conserved site||MHC class II, alpha chain, N-terminal
	cfa-miR-370	ENSCAFG00000002163	ROR2	Protein kinase-like domain||Immunoglobulin-like domain||Tyrosine-protein kinase, active site||Frizzled domain||Immunoglobulin I-set||Serine-threonine/tyrosine-protein kinase catalytic domain||Kringle-like fold||Immunoglobulin subtype||Kringle, conserved site||Immunoglobulin subtype 2||Kringle||Tyrosine-protein kinase, receptor ROR||Protein kinase domain
	cfa-miR-370	ENSCAFG00000005069	PTPRF	Fibronectin type III||Protein-tyrosine phosphatase, receptor/non-receptor type||Immunoglobulin subtype||Immunoglobulin I-set||Immunoglobulin-like domain||Protein-tyrosine phosphatase-like||Protein-tyrosine phosphatase, catalytic||Protein-tyrosine/Dual specificity phosphatase||Protein-tyrosine phosphatase, active site||Immunoglobulin subtype 2
	cfa-miR-370	ENSCAFG00000009829	CD2	T-cell surface antigen CD2||Immunoglobulin V-set domain
	cfa-miR-370	ENSCAFG00000010255	KCNJ5	Immunoglobulin E-set||Potassium channel, inwardly rectifying, Kir||Potassium channel, inwardly rectifying, Kir3.4
	cfa-miR-370	ENSCAFG00000011022	ROBO4	Fibronectin type III||Immunoglobulin subtype||Immunoglobulin I-set||Immunoglobulin-like domain||Immunoglobulin subtype 2
	cfa-miR-370	ENSCAFG00000011147	ESAM	Immunoglobulin-like domain||Immunoglobulin subtype 2||Immunoglobulin V-set domain||Immunoglobulin subtype
	cfa-miR-370	ENSCAFG00000011731	CADM3	Neurexin/syndecan/glycophorin C||Immunoglobulin subtype||Immunoglobulin V-set domain||Immunoglobulin subtype 2||CD80-like, immunoglobulin C2-set||Immunoglobulin-like domain
	cfa-miR-370	ENSCAFG00000011756	PLXNA2	IPT domain||Plexin, cytoplasmic RasGAP domain||Plexin-like fold||Immunoglobulin E-set||Rho GTPase activation protein||Plexin||Sema domain
	cfa-miR-370	ENSCAFG00000012177	MOG	Immunoglobulin-like domain||Immunoglobulin V-set domain||Immunoglobulin subtype||Myelin-oligodendrocyte glycoprotein
	cfa-miR-370	ENSCAFG00000012579	SLAMF1	Immunoglobulin-like domain||Signaling lymphocytic activation molecule, N-terminal
	cfa-miR-370	ENSCAFG00000012802	CD3E	Immunoglobulin subtype 2||Immunoglobulin-like domain||Phosphorylated immunoreceptor signalling ITAM
	cfa-miR-370	ENSCAFG00000013667	ARHGEF10	Immunoglobulin subtype||Immunoglobulin I-set||Dbl homology (DH) domain||Immunoglobulin-like domain||Immunoglobulin subtype 2||WD40-repeat-containing domain
	cfa-miR-370	ENSCAFG00000015503	SPEG	Immunoglobulin subtype||Fibronectin type III||Immunoglobulin I-set||Immunoglobulin-like domain||Protein kinase-like domain||Protein kinase domain||Serine/threonine/dual specificity protein kinase, catalytic domain||Serine/threonine-protein kinase, active site||Immunoglobulin subtype 2||Protein kinase, ATP binding site
	cfa-miR-370	ENSCAFG00000015595	IGSF21	Immunoglobulin subtype||Immunoglobulin V-set domain||Immunoglobulin-like domain
	cfa-miR-370	ENSCAFG00000015943	PRTG	Immunoglobulin I-set||Fibronectin type III||Immunoglobulin subtype||Immunoglobulin-like domain||Immunoglobulin subtype 2
	cfa-miR-370	ENSCAFG00000016192	SDK1	Immunoglobulin subtype||Fibronectin type III||Immunoglobulin I-set||Immunoglobulin subtype 2||Immunoglobulin-like domain
	cfa-miR-370	ENSCAFG00000017149	IGDCC3	Immunoglobulin-like domain||Immunoglobulin subtype 2||Immunoglobulin I-set||Fibronectin type III||Immunoglobulin subtype
	cfa-miR-370	ENSCAFG00000017779	NEO1	Immunoglobulin subtype 2||TonB box, conserved site||Neogenin, C-terminal||Immunoglobulin-like domain||Immunoglobulin subtype||Fibronectin type III||Immunoglobulin I-set
	cfa-miR-370	ENSCAFG00000017820	CD276	Immunoglobulin-like domain||CD80-like, immunoglobulin C2-set||Immunoglobulin subtype 2||Immunoglobulin V-set domain||Immunoglobulin subtype
	cfa-miR-370	ENSCAFG00000017866	ISLR	Leucine-rich repeat||Immunoglobulin-like domain||Immunoglobulin subtype 2||Cysteine-rich flanking region, C-terminal||Immunoglobulin I-set||Leucine-rich repeat, typical subtype
	cfa-miR-370	ENSCAFG00000023923	VSIG10L	Immunoglobulin subtype||-||Immunoglobulin subtype 2||Immunoglobulin-like domain
	cfa-miR-370	ENSCAFG00000025466	TRIM71	Zinc finger, RING-type, conserved site||Filamin/ABP280 repeat||Immunoglobulin E-set||NHL repeat||NHL repeat, subgroup||Zinc finger, B-box||Zinc finger, RING-type||Filamin/ABP280 repeat-like
	cfa-miR-370	ENSCAFG00000028604	VSTM2L	Immunoglobulin subtype||Immunoglobulin V-set domain||Immunoglobulin-like domain
	cfa-miR-370	ENSCAFG00000031390	MPZL1	Immunoglobulin subtype||Immunoglobulin V-set domain||Myelin P0 protein related||Immunoglobulin-like domain
	novel_337	ENSCAFG00000011115	ROBO3	Immunoglobulin I-set||Immunoglobulin subtype||Fibronectin type III||Immunoglobulin V-set domain||Immunoglobulin subtype 2||Immunoglobulin-like domain
	novel_337	ENSCAFG00000013184	PDCD1	Immunoglobulin-like domain||Immunoglobulin V-set domain||Immunoglobulin subtype
	novel_337	ENSCAFG00000028933	IGSF8	Immunoglobulin subtype||Immunoglobulin V-set domain||Immunoglobulin-like domain
