# Supplementary material for: Toxocara canis Differentially Affects Hepatic MicroRNA Expression in Beagle Dogs at Different Stages of Infection
Source: Front Vet Sci. 2020 Nov 12;7:587273. doi: 10.3389/fvets.2020.587273 (PMC7689213; doi:10.3389/fvets.2020.587273)
Supplement: Supplementary file 4 [file Table_4.xls]

## Sheet: Sheet1
Table S4. GO terms (P < 0.05) of differentially expressed miRNAs in puppy live
Infection stages	GO_accession	Description	Term_type	Over_represented_pValue	DEG_item
12 hpi	GO:0044699	single-organism process	biological_process	6.0888e-06	284
	GO:0006464	cellular protein modification process	biological_process	7.6443e-05	93
	GO:0036211	protein modification process	biological_process	7.6443e-05	93
	GO:0048523	negative regulation of cellular process	biological_process	0.00011368	101
	GO:1902231	positive regulation of intrinsic apoptotic signaling pathway in response to DNA damage	biological_process	0.00016771	3
	GO:0071495	cellular response to endogenous stimulus	biological_process	0.00025706	33
	GO:0033554	cellular response to stress	biological_process	0.00030219	49
	GO:0043412	macromolecule modification	biological_process	0.00030701	94
	GO:0009719	response to endogenous stimulus	biological_process	0.00035129	37
	GO:0048519	negative regulation of biological process	biological_process	0.00036402	104
	GO:0044763	single-organism cellular process	biological_process	0.00038195	254
	GO:0009888	tissue development	biological_process	0.00044741	49
	GO:0044877	macromolecular complex binding	molecular_function	0.00046311	45
	GO:0019900	kinase binding	molecular_function	0.00050494	24
	GO:0009991	response to extracellular stimulus	biological_process	0.00057477	18
	GO:2000026	regulation of multicellular organismal development	biological_process	0.00058389	47
	GO:0048731	system development	biological_process	0.00068082	92
	GO:0016740	transferase activity	molecular_function	0.00073277	61
	GO:0009267	cellular response to starvation	biological_process	0.00083516	14
	GO:0031667	response to nutrient levels	biological_process	0.00086814	17
	GO:0007275	multicellular organismal development	biological_process	0.00087795	97
	GO:0045579	positive regulation of B cell differentiation	biological_process	0.00094592	3
	GO:0031625	ubiquitin protein ligase binding	molecular_function	0.00095897	13
	GO:0061061	muscle structure development	biological_process	0.00099139	20
	GO:0044710	single-organism metabolic process	biological_process	0.0010003	113
	GO:0048522	positive regulation of cellular process	biological_process	0.0010043	110
	GO:0031668	cellular response to extracellular stimulus	biological_process	0.0010957	15
	GO:0009966	regulation of signal transduction	biological_process	0.0011407	65
	GO:0048856	anatomical structure development	biological_process	0.0011417	107
	GO:0042594	response to starvation	biological_process	0.0012117	14
	GO:0008150	biological_process	biological_process	0.0012372	335
	GO:0097168	mesenchymal stem cell proliferation	biological_process	0.0012583	2
	GO:0008332	low voltage-gated calcium channel activity	molecular_function	0.0012631	2
	GO:0048513	organ development	biological_process	0.0012775	70
	GO:0044767	single-organism developmental process	biological_process	0.0013814	113
	GO:0042692	muscle cell differentiation	biological_process	0.0013814	15
	GO:0032147	activation of protein kinase activity	biological_process	0.0014092	12
	GO:0071496	cellular response to external stimulus	biological_process	0.0014412	16
	GO:0044389	ubiquitin-like protein ligase binding	molecular_function	0.0014697	13
	GO:0031669	cellular response to nutrient levels	biological_process	0.0017212	14
	GO:0004674	protein serine/threonine kinase activity	molecular_function	0.0017419	17
	GO:2001022	positive regulation of response to DNA damage stimulus	biological_process	0.0017434	6
	GO:0032502	developmental process	biological_process	0.0018457	113
	GO:0010830	regulation of myotube differentiation	biological_process	0.0018585	5
	GO:0001501	skeletal system development	biological_process	0.0018717	18
	GO:0031324	negative regulation of cellular metabolic process	biological_process	0.001875	58
	GO:0009887	organ morphogenesis	biological_process	0.0019759	29
	GO:0030154	cell differentiation	biological_process	0.0019918	78
	GO:0050793	regulation of developmental process	biological_process	0.0021006	56
	GO:0043009	chordate embryonic development	biological_process	0.0022615	21
	GO:0045595	regulation of cell differentiation	biological_process	0.0023272	40
	GO:0071383	cellular response to steroid hormone stimulus	biological_process	0.0024144	8
	GO:0001652	granular component	cellular_component	0.002455	2
	GO:0004691	cAMP-dependent protein kinase activity	molecular_function	0.00249	2
	GO:0030576	Cajal body organization	biological_process	0.0024914	2
	GO:0075044	autophagy of host cells involved in interaction with symbiont	biological_process	0.0024916	2
	GO:0075071	autophagy involved in symbiotic interaction	biological_process	0.0024916	2
	GO:1901097	negative regulation of autophagosome maturation	biological_process	0.0024916	2
	GO:0048583	regulation of response to stimulus	biological_process	0.0026096	79
	GO:0016773	phosphotransferase activity, alcohol group as acceptor	molecular_function	0.0026195	25
	GO:0051093	negative regulation of developmental process	biological_process	0.0026673	25
	GO:0019899	enzyme binding	molecular_function	0.0027709	48
	GO:0010507	negative regulation of autophagy	biological_process	0.0027729	5
	GO:0009792	embryo development ending in birth or egg hatching	biological_process	0.0028432	21
	GO:0016604	nuclear body	cellular_component	0.00292	22
	GO:0048518	positive regulation of biological process	biological_process	0.0030218	120
	GO:0006950	response to stress	biological_process	0.0030471	71
	GO:1901615	organic hydroxy compound metabolic process	biological_process	0.0030868	16
	GO:0007033	vacuole organization	biological_process	0.0032424	9
	GO:0051338	regulation of transferase activity	biological_process	0.0032965	26
	GO:0010605	negative regulation of macromolecule metabolic process	biological_process	0.0033094	57
	GO:0051147	regulation of muscle cell differentiation	biological_process	0.0033175	8
	GO:2000781	positive regulation of double-strand break repair	biological_process	0.003318	3
	GO:0005622	intracellular	cellular_component	0.003366	270
	GO:0019901	protein kinase binding	molecular_function	0.0033755	20
	GO:0051239	regulation of multicellular organismal process	biological_process	0.0034621	61
	GO:1902531	regulation of intracellular signal transduction	biological_process	0.0035185	40
	GO:0009892	negative regulation of metabolic process	biological_process	0.0035376	61
	GO:0051153	regulation of striated muscle cell differentiation	biological_process	0.003724	6
	GO:0048869	cellular developmental process	biological_process	0.0037972	83
	GO:0003707	steroid hormone receptor activity	molecular_function	0.0039706	5
	GO:0043401	steroid hormone mediated signaling pathway	biological_process	0.0039706	5
	GO:0008432	JUN kinase binding	molecular_function	0.004087	2
	GO:0090193	positive regulation of glomerulus development	biological_process	0.0040959	2
	GO:0016093	polyprenol metabolic process	biological_process	0.0040959	2
	GO:0045110	intermediate filament bundle assembly	biological_process	0.0040959	2
	GO:0097049	motor neuron apoptotic process	biological_process	0.0040959	2
	GO:0071310	cellular response to organic substance	biological_process	0.0043377	48
	GO:0060255	regulation of macromolecule metabolic process	biological_process	0.004438	118
	GO:0016301	kinase activity	molecular_function	0.004501	26
	GO:0060348	bone development	biological_process	0.0045058	10
	GO:0008202	steroid metabolic process	biological_process	0.0045218	10
	GO:0016310	phosphorylation	biological_process	0.0045605	54
	GO:0051246	regulation of protein metabolic process	biological_process	0.0049474	61
	GO:0009790	embryo development	biological_process	0.0049517	28
	GO:0051716	cellular response to stimulus	biological_process	0.005087	142
	GO:0045859	regulation of protein kinase activity	biological_process	0.0051806	21
	GO:0008219	cell death	biological_process	0.0052751	41
	GO:0016265	death	biological_process	0.0052751	41
	GO:0007154	cell communication	biological_process	0.0053632	127
	GO:0019904	protein domain specific binding	molecular_function	0.0054582	18
	GO:0060349	bone morphogenesis	biological_process	0.005551	7
	GO:0001655	urogenital system development	biological_process	0.0056621	12
	GO:0043967	histone H4 acetylation	biological_process	0.0059371	5
	GO:0015129	lactate transmembrane transporter activity	molecular_function	0.0059675	2
	GO:0015727	lactate transport	biological_process	0.0059675	2
	GO:0035873	lactate transmembrane transport	biological_process	0.0059675	2
	GO:0031399	regulation of protein modification process	biological_process	0.0060085	44
	GO:0004690	cyclic nucleotide-dependent protein kinase activity	molecular_function	0.0060574	2
	GO:0016926	protein desumoylation	biological_process	0.00606	2
	GO:0072358	cardiovascular system development	biological_process	0.0063066	27
	GO:0072359	circulatory system development	biological_process	0.0063066	27
	GO:0004672	protein kinase activity	molecular_function	0.006455	21
	GO:0051240	positive regulation of multicellular organismal process	biological_process	0.0065047	37
	GO:0010758	regulation of macrophage chemotaxis	biological_process	0.0066467	3
	GO:0010485	H4 histone acetyltransferase activity	molecular_function	0.006654	3
	GO:0023051	regulation of signaling	biological_process	0.0069425	67
	GO:0008509	anion transmembrane transporter activity	molecular_function	0.007023	12
	GO:0008283	cell proliferation	biological_process	0.0073228	40
	GO:0050715	positive regulation of cytokine secretion	biological_process	0.0074502	6
	GO:0007178	transmembrane receptor protein serine/threonine kinase signaling pathway	biological_process	0.0074521	12
	GO:0001945	lymph vessel development	biological_process	0.0076916	3
	GO:0032365	intracellular lipid transport	biological_process	0.0077098	3
	GO:0009653	anatomical structure morphogenesis	biological_process	0.0078709	61
	GO:0060562	epithelial tube morphogenesis	biological_process	0.0078942	12
	GO:0016125	sterol metabolic process	biological_process	0.007905	6
	GO:0044236	multicellular organismal metabolic process	biological_process	0.007933	5
	GO:0001503	ossification	biological_process	0.0081242	12
	GO:0040007	growth	biological_process	0.0081578	24
	GO:0000788	nuclear nucleosome	cellular_component	0.008177	2
	GO:0043549	regulation of kinase activity	biological_process	0.0081881	22
	GO:0008134	transcription factor binding	molecular_function	0.008255	18
	GO:0008343	adult feeding behavior	biological_process	0.0082935	2
	GO:0010646	regulation of cell communication	biological_process	0.0083374	67
	GO:0005222	intracellular cAMP activated cation channel activity	molecular_function	0.0083678	2
	GO:0072216	positive regulation of metanephros development	biological_process	0.0083683	2
	GO:0090192	regulation of glomerulus development	biological_process	0.0083683	2
	GO:0010216	maintenance of DNA methylation	biological_process	0.0083683	2
	GO:0090183	regulation of kidney development	biological_process	0.0083722	4
	GO:0010942	positive regulation of cell death	biological_process	0.008429	16
	GO:0032268	regulation of cellular protein metabolic process	biological_process	0.00863	56
	GO:0072006	nephron development	biological_process	0.0086602	7
	GO:0010648	negative regulation of cell communication	biological_process	0.0086622	31
	GO:0032964	collagen biosynthetic process	biological_process	0.0088496	3
	GO:0032588	trans-Golgi network membrane	cellular_component	0.0088542	3
	GO:0045577	regulation of B cell differentiation	biological_process	0.0088584	3
	GO:0043276	anoikis	biological_process	0.0088587	3
	GO:0019222	regulation of metabolic process	biological_process	0.0090337	129
	GO:0044424	intracellular part	cellular_component	0.0094439	256
	GO:0048585	negative regulation of response to stimulus	biological_process	0.009471	36
	GO:0010468	regulation of gene expression	biological_process	0.0094725	84
	GO:0051427	hormone receptor binding	molecular_function	0.0095328	7
	GO:0014902	myotube differentiation	biological_process	0.0098359	6
	GO:0050663	cytokine secretion	biological_process	0.0098576	8
	GO:0050850	positive regulation of calcium-mediated signaling	biological_process	0.010101	3
	GO:0016043	cellular component organization	biological_process	0.010132	124
	GO:0001822	kidney development	biological_process	0.010152	10
	GO:0061448	connective tissue development	biological_process	0.010169	10
	GO:0043484	regulation of RNA splicing	biological_process	0.010428	7
	GO:0005861	troponin complex	cellular_component	0.01082	2
	GO:0048845	venous blood vessel morphogenesis	biological_process	0.010884	2
	GO:0071840	cellular component organization or biogenesis	biological_process	0.010974	127
	GO:0016772	transferase activity, transferring phosphorus-containing groups	molecular_function	0.010992	28
	GO:0001972	retinoic acid binding	molecular_function	0.011006	2
	GO:0035845	photoreceptor cell outer segment organization	biological_process	0.011006	2
	GO:0042834	peptidoglycan binding	molecular_function	0.011006	2
	GO:0035556	intracellular signal transduction	biological_process	0.011107	56
	GO:0046777	protein autophosphorylation	biological_process	0.011165	9
	GO:0035909	aorta morphogenesis	biological_process	0.01133	3
	GO:0071363	cellular response to growth factor stimulus	biological_process	0.011375	17
	GO:0019228	neuronal action potential	biological_process	0.011443	3
	GO:0050896	response to stimulus	biological_process	0.011466	160
	GO:0034708	methyltransferase complex	cellular_component	0.011504	6
	GO:0070887	cellular response to chemical stimulus	biological_process	0.011722	54
	GO:0030278	regulation of ossification	biological_process	0.011964	8
	GO:0045165	cell fate commitment	biological_process	0.012277	10
	GO:0008017	microtubule binding	molecular_function	0.012307	10
	GO:0012501	programmed cell death	biological_process	0.012373	37
	GO:0030509	BMP signaling pathway	biological_process	0.012384	7
	GO:0046332	SMAD binding	molecular_function	0.012484	5
	GO:0007043	cell-cell junction assembly	biological_process	0.012709	6
	GO:0051094	positive regulation of developmental process	biological_process	0.012714	31
	GO:0051155	positive regulation of striated muscle cell differentiation	biological_process	0.012738	4
	GO:0080090	regulation of primary metabolic process	biological_process	0.012751	113
	GO:0004879	RNA polymerase II transcription factor activity, ligand-activated sequence-specific DNA binding	molecular_function	0.012757	4
	GO:0098531	transcription factor activity, direct ligand regulated sequence-specific DNA binding	molecular_function	0.012757	4
	GO:0032870	cellular response to hormone stimulus	biological_process	0.013058	14
	GO:0018193	peptidyl-amino acid modification	biological_process	0.013151	30
	GO:0035257	nuclear hormone receptor binding	molecular_function	0.013351	6
	GO:0010629	negative regulation of gene expression	biological_process	0.013452	37
	GO:0006468	protein phosphorylation	biological_process	0.013474	43
	GO:0009605	response to external stimulus	biological_process	0.013712	46
	GO:2001034	positive regulation of double-strand break repair via nonhomologous end joining	biological_process	0.013942	2
	GO:0005221	intracellular cyclic nucleotide activated cation channel activity	molecular_function	0.013958	2
	GO:0043855	cyclic nucleotide-gated ion channel activity	molecular_function	0.013958	2
	GO:0006283	transcription-coupled nucleotide-excision repair	biological_process	0.013958	2
	GO:0043995	histone acetyltransferase activity (H4-K5 specific)	molecular_function	0.013958	2
	GO:0043996	histone acetyltransferase activity (H4-K8 specific)	molecular_function	0.013958	2
	GO:0046972	histone acetyltransferase activity (H4-K16 specific)	molecular_function	0.013958	2
	GO:1901096	regulation of autophagosome maturation	biological_process	0.013958	2
	GO:0008203	cholesterol metabolic process	biological_process	0.014068	5
	GO:0035097	histone methyltransferase complex	cellular_component	0.014068	5
	GO:0048584	positive regulation of response to stimulus	biological_process	0.014165	44
	GO:0007167	enzyme linked receptor protein signaling pathway	biological_process	0.014228	23
	GO:0019898	extrinsic component of membrane	cellular_component	0.01427	10
	GO:0044451	nucleoplasm part	cellular_component	0.014339	29
	GO:0010803	regulation of tumor necrosis factor-mediated signaling pathway	biological_process	0.014412	3
	GO:0010831	positive regulation of myotube differentiation	biological_process	0.014413	3
	GO:0005515	protein binding	molecular_function	0.014415	134
	GO:0070848	response to growth factor	biological_process	0.014748	17
	GO:0060351	cartilage development involved in endochondral bone morphogenesis	biological_process	0.01484	4
	GO:0032835	glomerulus development	biological_process	0.014848	4
	GO:0006066	alcohol metabolic process	biological_process	0.014914	11
	GO:0090092	regulation of transmembrane receptor protein serine/threonine kinase signaling pathway	biological_process	0.015065	9
	GO:0072001	renal system development	biological_process	0.015134	10
	GO:0018205	peptidyl-lysine modification	biological_process	0.015168	12
	GO:0031400	negative regulation of protein modification process	biological_process	0.015203	18
	GO:0006915	apoptotic process	biological_process	0.01522	36
	GO:0042445	hormone metabolic process	biological_process	0.015254	7
	GO:0006355	regulation of transcription, DNA-templated	biological_process	0.015913	68
	GO:0003009	skeletal muscle contraction	biological_process	0.015936	3
	GO:0032963	collagen metabolic process	biological_process	0.015965	4
	GO:0044259	multicellular organismal macromolecule metabolic process	biological_process	0.015965	4
	GO:0043001	Golgi to plasma membrane protein transport	biological_process	0.016011	3
	GO:0072604	interleukin-6 secretion	biological_process	0.016039	3
	GO:0000407	pre-autophagosomal structure	cellular_component	0.016044	3
	GO:0030687	preribosome, large subunit precursor	cellular_component	0.016051	3
	GO:1902229	regulation of intrinsic apoptotic signaling pathway in response to DNA damage	biological_process	0.016051	3
	GO:0097352	autophagosome maturation	biological_process	0.016051	3
	GO:0010033	response to organic substance	biological_process	0.016058	53
	GO:0018209	peptidyl-serine modification	biological_process	0.016167	11
	GO:0035107	appendage morphogenesis	biological_process	0.016461	7
	GO:0035108	limb morphogenesis	biological_process	0.016461	7
	GO:0071772	response to BMP	biological_process	0.016485	7
	GO:0071773	cellular response to BMP stimulus	biological_process	0.016485	7
	GO:0098656	anion transmembrane transport	biological_process	0.016533	9
	GO:0005654	nucleoplasm	cellular_component	0.016551	61
	GO:0001656	metanephros development	biological_process	0.016583	5
	GO:0060350	endochondral bone morphogenesis	biological_process	0.016655	5
	GO:0045892	negative regulation of transcription, DNA-templated	biological_process	0.016882	30
	GO:1903845	negative regulation of cellular response to transforming growth factor beta stimulus	biological_process	0.017145	4
	GO:0042772	DNA damage response, signal transduction resulting in transcription	biological_process	0.017194	2
	GO:0050667	homocysteine metabolic process	biological_process	0.017203	2
	GO:0031424	keratinization	biological_process	0.017205	2
	GO:0030575	nuclear body organization	biological_process	0.017211	2
	GO:0030275	LRR domain binding	molecular_function	0.017212	2
	GO:0008641	small protein activating enzyme activity	molecular_function	0.017212	2
	GO:0006351	transcription, DNA-templated	biological_process	0.017324	70
	GO:0048705	skeletal system morphogenesis	biological_process	0.017506	10
	GO:0048246	macrophage chemotaxis	biological_process	0.017773	3
	GO:0097576	vacuole fusion	biological_process	0.017786	3
	GO:0044665	MLL1/2 complex	cellular_component	0.017786	3
	GO:0071339	MLL1 complex	cellular_component	0.017786	3
	GO:0006357	regulation of transcription from RNA polymerase II promoter	biological_process	0.017786	46
	GO:0070647	protein modification by small protein conjugation or removal	biological_process	0.017792	24
	GO:0035239	tube morphogenesis	biological_process	0.017989	12
	GO:0045596	negative regulation of cell differentiation	biological_process	0.018177	17
	GO:1990234	transferase complex	cellular_component	0.018228	23
	GO:0000904	cell morphogenesis involved in differentiation	biological_process	0.018637	21
	GO:0035295	tube development	biological_process	0.018837	17
	GO:0031330	negative regulation of cellular catabolic process	biological_process	0.019014	8
	GO:0090133	mesendoderm migration	biological_process	0.019295	1
	GO:0090134	cell migration involved in mesendoderm migration	biological_process	0.019295	1
	GO:0043277	apoptotic cell clearance	biological_process	0.019407	3
	GO:0014888	striated muscle adaptation	biological_process	0.019613	3
	GO:0001709	cell fate determination	biological_process	0.019618	3
	GO:0045844	positive regulation of striated muscle tissue development	biological_process	0.019635	4
	GO:0048636	positive regulation of muscle organ development	biological_process	0.019635	4
	GO:0033209	tumor necrosis factor-mediated signaling pathway	biological_process	0.019656	4
	GO:0043170	macromolecule metabolic process	biological_process	0.019877	181
	GO:1990829	C-rich single-stranded DNA binding	molecular_function	0.020005	1
	GO:0003335	corneocyte development	biological_process	0.020018	1
	GO:0004807	triose-phosphate isomerase activity	molecular_function	0.020023	1
	GO:0000494	box C/D snoRNA 3'-end processing	biological_process	0.02007	1
	GO:0033967	box C/D snoRNA metabolic process	biological_process	0.02007	1
	GO:0034963	box C/D snoRNA processing	biological_process	0.02007	1
	GO:0036009	protein-glutamine N-methyltransferase activity	molecular_function	0.02007	1
	GO:1990258	histone glutamine methylation	biological_process	0.02007	1
	GO:1990259	histone-glutamine methyltransferase activity	molecular_function	0.02007	1
	GO:0023057	negative regulation of signaling	biological_process	0.020166	29
	GO:0005287	high-affinity basic amino acid transmembrane transporter activity	molecular_function	0.020372	1
	GO:0005289	high-affinity arginine transmembrane transporter activity	molecular_function	0.020372	1
	GO:0005292	high-affinity lysine transmembrane transporter activity	molecular_function	0.020372	1
	GO:0005034	osmosensor activity	molecular_function	0.020535	1
	GO:0015275	stretch-activated, cation-selective, calcium channel activity	molecular_function	0.020535	1
	GO:0030103	vasopressin secretion	biological_process	0.020535	1
	GO:0042538	hyperosmotic salinity response	biological_process	0.020535	1
	GO:0060232	delamination	biological_process	0.020535	1
	GO:0071642	positive regulation of macrophage inflammatory protein 1 alpha production	biological_process	0.020535	1
	GO:0097497	blood vessel endothelial cell delamination	biological_process	0.020535	1
	GO:1903444	negative regulation of brown fat cell differentiation	biological_process	0.020535	1
	GO:1903759	signal transduction involved in regulation of aerobic respiration	biological_process	0.020535	1
	GO:2000340	positive regulation of chemokine (C-X-C motif) ligand 1 production	biological_process	0.020535	1
	GO:0000045	autophagosome assembly	biological_process	0.02059	5
	GO:1902652	secondary alcohol metabolic process	biological_process	0.020594	5
	GO:0034399	nuclear periphery	cellular_component	0.020594	5
	GO:0031717	cannabinoid receptor binding	molecular_function	0.020595	1
	GO:0031718	type 1 cannabinoid receptor binding	molecular_function	0.020595	1
	GO:0015495	gamma-aminobutyric acid:proton symporter activity	molecular_function	0.020622	1
	GO:0044316	cone cell pedicle	cellular_component	0.020622	1
	GO:0004122	cystathionine beta-synthase activity	molecular_function	0.020637	1
	GO:0004124	cysteine synthase activity	molecular_function	0.020637	1
	GO:0006535	cysteine biosynthetic process from serine	biological_process	0.020637	1
	GO:0007518	myoblast fate determination	biological_process	0.020648	1
	GO:0043503	skeletal muscle fiber adaptation	biological_process	0.020648	1
	GO:0051990	(R)-2-hydroxyglutarate dehydrogenase activity	molecular_function	0.020668	1
	GO:0030504	inorganic diphosphate transmembrane transporter activity	molecular_function	0.020681	1
	GO:0032752	positive regulation of interleukin-3 production	biological_process	0.020683	1
	GO:0042223	interleukin-3 biosynthetic process	biological_process	0.020683	1
	GO:0045399	regulation of interleukin-3 biosynthetic process	biological_process	0.020683	1
	GO:0045401	positive regulation of interleukin-3 biosynthetic process	biological_process	0.020683	1
	GO:0045425	positive regulation of granulocyte macrophage colony-stimulating factor biosynthetic process	biological_process	0.020683	1
	GO:0071226	cellular response to molecule of fungal origin	biological_process	0.020683	1
	GO:0005344	oxygen transporter activity	molecular_function	0.020685	2
	GO:0015671	oxygen transport	biological_process	0.020685	2
	GO:0032203	telomere formation via telomerase	biological_process	0.020685	1
	GO:0034337	RNA folding	biological_process	0.020685	1
	GO:0060611	mammary gland fat development	biological_process	0.020687	1
	GO:1902228	positive regulation of macrophage colony-stimulating factor signaling pathway	biological_process	0.020687	1
	GO:1904141	positive regulation of microglial cell migration	biological_process	0.020687	1
	GO:0006957	complement activation, alternative pathway	biological_process	0.020689	1
	GO:0070442	integrin alphaIIb-beta3 complex	cellular_component	0.020689	1
	GO:0035478	chylomicron binding	molecular_function	0.020689	1
	GO:0060465	pharynx development	biological_process	0.020689	1
	GO:1901207	regulation of heart looping	biological_process	0.020689	1
	GO:1901208	negative regulation of heart looping	biological_process	0.020689	1
	GO:1901210	regulation of cardiac chamber formation	biological_process	0.020689	1
	GO:1901211	negative regulation of cardiac chamber formation	biological_process	0.020689	1
	GO:1901219	regulation of cardiac chamber morphogenesis	biological_process	0.020689	1
	GO:1901220	negative regulation of cardiac chamber morphogenesis	biological_process	0.020689	1
	GO:0008507	sodium:iodide symporter activity	molecular_function	0.020689	1
	GO:0010626	negative regulation of Schwann cell proliferation	biological_process	0.020689	1
	GO:0015373	monovalent anion:sodium symporter activity	molecular_function	0.020689	1
	GO:1902460	regulation of mesenchymal stem cell proliferation	biological_process	0.020689	1
	GO:1902462	positive regulation of mesenchymal stem cell proliferation	biological_process	0.020689	1
	GO:0004766	spermidine synthase activity	molecular_function	0.020689	1
	GO:0010879	cholesterol transport involved in cholesterol storage	biological_process	0.020689	1
	GO:0000250	lanosterol synthase activity	molecular_function	0.020689	1
	GO:0031559	oxidosqualene cyclase activity	molecular_function	0.020689	1
	GO:0044599	AP-5 adaptor complex	cellular_component	0.020689	1
	GO:0070202	regulation of establishment of protein localization to chromosome	biological_process	0.020689	1
	GO:1904274	tricellular tight junction assembly	biological_process	0.020689	1
	GO:0002086	diaphragm contraction	biological_process	0.020689	1
	GO:0003842	1-pyrroline-5-carboxylate dehydrogenase activity	molecular_function	0.020689	1
	GO:0004489	methylenetetrahydrofolate reductase (NAD(P)H) activity	molecular_function	0.020689	1
	GO:0008470	isovaleryl-CoA dehydrogenase activity	molecular_function	0.020689	1
	GO:0008890	glycine C-acetyltransferase activity	molecular_function	0.020689	1
	GO:0008897	holo-[acyl-carrier-protein] synthase activity	molecular_function	0.020689	1
	GO:0010868	negative regulation of triglyceride biosynthetic process	biological_process	0.020689	1
	GO:0019782	ISG15 activating enzyme activity	molecular_function	0.020689	1
	GO:0035485	adenine/guanine mispair binding	molecular_function	0.020689	1
	GO:0036020	endolysosome membrane	cellular_component	0.020689	1
	GO:0042097	interleukin-4 biosynthetic process	biological_process	0.020689	1
	GO:0042231	interleukin-13 biosynthetic process	biological_process	0.020689	1
	GO:0042564	NLS-dependent protein nuclear import complex	cellular_component	0.020689	1
	GO:0043181	vacuolar sequestering	biological_process	0.020689	1
	GO:0045366	regulation of interleukin-13 biosynthetic process	biological_process	0.020689	1
	GO:0045368	positive regulation of interleukin-13 biosynthetic process	biological_process	0.020689	1
	GO:0045402	regulation of interleukin-4 biosynthetic process	biological_process	0.020689	1
	GO:0045404	positive regulation of interleukin-4 biosynthetic process	biological_process	0.020689	1
	GO:0051710	regulation of cytolysis in other organism	biological_process	0.020689	1
	GO:0051714	positive regulation of cytolysis in other organism	biological_process	0.020689	1
	GO:0070829	heterochromatin maintenance	biological_process	0.020689	1
	GO:2000210	positive regulation of anoikis	biological_process	0.020689	1
	GO:0004420	hydroxymethylglutaryl-CoA reductase (NADPH) activity	molecular_function	0.020689	1
	GO:0010512	negative regulation of phosphatidylinositol biosynthetic process	biological_process	0.020689	1
	GO:0019145	aminobutyraldehyde dehydrogenase activity	molecular_function	0.020689	1
	GO:0019778	Atg12 activating enzyme activity	molecular_function	0.020689	1
	GO:0019779	Atg8 activating enzyme activity	molecular_function	0.020689	1
	GO:0021566	hypoglossal nerve development	biological_process	0.020689	1
	GO:0021618	hypoglossal nerve morphogenesis	biological_process	0.020689	1
	GO:0021935	cerebellar granule cell precursor tangential migration	biological_process	0.020689	1
	GO:0035793	positive regulation of metanephric mesenchymal cell migration by platelet-derived growth factor receptor-beta signaling pathway	biological_process	0.020689	1
	GO:0035981	tongue muscle cell differentiation	biological_process	0.020689	1
	GO:0039519	modulation by virus of host autophagy	biological_process	0.020689	1
	GO:0039521	suppression by virus of host autophagy	biological_process	0.020689	1
	GO:0042282	hydroxymethylglutaryl-CoA reductase activity	molecular_function	0.020689	1
	GO:0047105	4-trimethylammoniobutyraldehyde dehydrogenase activity	molecular_function	0.020689	1
	GO:0071931	positive regulation of transcription involved in G1/S transition of mitotic cell cycle	biological_process	0.020689	1
	GO:0072126	positive regulation of glomerular mesangial cell proliferation	biological_process	0.020689	1
	GO:0090360	platelet-derived growth factor production	biological_process	0.020689	1
	GO:0090361	regulation of platelet-derived growth factor production	biological_process	0.020689	1
	GO:0100052	negative regulation of G1/S transition of mitotic cell cycle by transcription from RNA polymerase II promoter	biological_process	0.020689	1
	GO:1900238	regulation of metanephric mesenchymal cell migration by platelet-derived growth factor receptor-beta signaling pathway	biological_process	0.020689	1
	GO:1900477	negative regulation of G1/S transition of mitotic cell cycle by negative regulation of transcription from RNA polymerase II promoter	biological_process	0.020689	1
	GO:1902811	positive regulation of skeletal muscle fiber differentiation	biological_process	0.020689	1
	GO:1990175	EH domain binding	molecular_function	0.020689	1
	GO:1990261	pre-mRNA catabolic process	biological_process	0.020689	1
	GO:2000591	positive regulation of metanephric mesenchymal cell migration	biological_process	0.020689	1
	GO:2001035	regulation of tongue muscle cell differentiation	biological_process	0.020689	1
	GO:2001037	positive regulation of tongue muscle cell differentiation	biological_process	0.020689	1
	GO:0015114	phosphate ion transmembrane transporter activity	molecular_function	0.020719	2
	GO:0034045	pre-autophagosomal structure membrane	cellular_component	0.020736	2
	GO:0000185	activation of MAPKKK activity	biological_process	0.02075	2
	GO:0038063	collagen-activated tyrosine kinase receptor signaling pathway	biological_process	0.020751	2
	GO:0048484	enteric nervous system development	biological_process	0.020752	2
	GO:0042405	nuclear inclusion body	cellular_component	0.020752	2
	GO:0042023	DNA endoreduplication	biological_process	0.020752	2
	GO:0051645	Golgi localization	biological_process	0.020752	2
	GO:0006914	autophagy	biological_process	0.020919	11
	GO:1901863	positive regulation of muscle tissue development	biological_process	0.020969	4
	GO:0005871	kinesin complex	cellular_component	0.020994	4
	GO:0000122	negative regulation of transcription from RNA polymerase II promoter	biological_process	0.02101	22
	GO:1903506	regulation of nucleic acid-templated transcription	biological_process	0.021301	68
	GO:0000790	nuclear chromatin	cellular_component	0.021391	11
	GO:0008152	metabolic process	biological_process	0.021514	224
	GO:0009954	proximal/distal pattern formation	biological_process	0.02155	3
	GO:0019894	kinesin binding	molecular_function	0.021558	3
	GO:1903825	organic acid transmembrane transport	biological_process	0.021593	5
	GO:2000241	regulation of reproductive process	biological_process	0.021652	5
	GO:0030510	regulation of BMP signaling pathway	biological_process	0.021659	5
	GO:0004713	protein tyrosine kinase activity	molecular_function	0.021866	6
	GO:2001141	regulation of RNA biosynthetic process	biological_process	0.021963	68
	GO:2000113	negative regulation of cellular macromolecule biosynthetic process	biological_process	0.022067	33
	GO:0097659	nucleic acid-templated transcription	biological_process	0.022317	70
	GO:0051172	negative regulation of nitrogen compound metabolic process	biological_process	0.022335	36
	GO:0019538	protein metabolic process	biological_process	0.022523	119
	GO:0031323	regulation of cellular metabolic process	biological_process	0.022766	112
	GO:0021510	spinal cord development	biological_process	0.022767	5
	GO:0000977	RNA polymerase II regulatory region sequence-specific DNA binding	molecular_function	0.0235	21
	GO:0015030	Cajal body	cellular_component	0.023533	3
	GO:0090002	establishment of protein localization to plasma membrane	biological_process	0.023544	3
	GO:0086010	membrane depolarization during action potential	biological_process	0.023594	3
	GO:0016607	nuclear speck	cellular_component	0.023636	11
	GO:0090288	negative regulation of cellular response to growth factor stimulus	biological_process	0.023764	6
	GO:0010212	response to ionizing radiation	biological_process	0.023768	6
	GO:0006094	gluconeogenesis	biological_process	0.023782	4
	GO:0019226	transmission of nerve impulse	biological_process	0.023828	4
	GO:0032526	response to retinoic acid	biological_process	0.023828	4
	GO:0051241	negative regulation of multicellular organismal process	biological_process	0.023833	25
	GO:0051252	regulation of RNA metabolic process	biological_process	0.023846	71
	GO:0032006	regulation of TOR signaling	biological_process	0.023902	5
	GO:0010563	negative regulation of phosphorus metabolic process	biological_process	0.024154	15
	GO:0045936	negative regulation of phosphate metabolic process	biological_process	0.024154	15
	GO:0051253	negative regulation of RNA metabolic process	biological_process	0.024306	31
	GO:0042487	regulation of odontogenesis of dentin-containing tooth	biological_process	0.024309	2
	GO:0090287	regulation of cellular response to growth factor stimulus	biological_process	0.024346	9
	GO:1903507	negative regulation of nucleic acid-templated transcription	biological_process	0.024459	30
	GO:0071704	organic substance metabolic process	biological_process	0.024479	209
	GO:0035435	phosphate ion transmembrane transport	biological_process	0.024531	2
	GO:0010714	positive regulation of collagen metabolic process	biological_process	0.024536	2
	GO:0032967	positive regulation of collagen biosynthetic process	biological_process	0.024536	2
	GO:0044253	positive regulation of multicellular organismal metabolic process	biological_process	0.024536	2
	GO:0010759	positive regulation of macrophage chemotaxis	biological_process	0.024537	2
	GO:0035988	chondrocyte proliferation	biological_process	0.024544	2
	GO:2000678	negative regulation of transcription regulatory region DNA binding	biological_process	0.024544	2
	GO:0035325	Toll-like receptor binding	molecular_function	0.024565	2
	GO:0045655	regulation of monocyte differentiation	biological_process	0.024565	2
	GO:0035145	exon-exon junction complex	cellular_component	0.024566	2
	GO:0032774	RNA biosynthetic process	biological_process	0.024763	70
	GO:0006974	cellular response to DNA damage stimulus	biological_process	0.024806	20
	GO:0065007	biological regulation	biological_process	0.024833	218
	GO:0001012	RNA polymerase II regulatory region DNA binding	molecular_function	0.024953	21
	GO:0009895	negative regulation of catabolic process	biological_process	0.025037	9
	GO:0006497	protein lipidation	biological_process	0.02508	5
	GO:0000975	regulatory region DNA binding	molecular_function	0.025124	25
	GO:0044212	transcription regulatory region DNA binding	molecular_function	0.025124	25
	GO:0010558	negative regulation of macromolecule biosynthetic process	biological_process	0.025259	34
	GO:0071479	cellular response to ionizing radiation	biological_process	0.025317	4
	GO:0006720	isoprenoid metabolic process	biological_process	0.025328	4
	GO:0016236	macroautophagy	biological_process	0.02535	8
	GO:0001067	regulatory region nucleic acid binding	molecular_function	0.025459	25
	GO:0044707	single-multicellular organism process	biological_process	0.025637	123
	GO:0009968	negative regulation of signal transduction	biological_process	0.025941	27
	GO:0008630	intrinsic apoptotic signaling pathway in response to DNA damage	biological_process	0.026292	5
	GO:1903844	regulation of cellular response to transforming growth factor beta stimulus	biological_process	0.026293	5
	GO:0044267	cellular protein metabolic process	biological_process	0.02674	106
	GO:0000165	MAPK cascade	biological_process	0.026745	20
	GO:0019319	hexose biosynthetic process	biological_process	0.026833	4
	GO:0070509	calcium ion import	biological_process	0.026871	4
	GO:0016363	nuclear matrix	cellular_component	0.026883	4
	GO:0000976	transcription regulatory region sequence-specific DNA binding	molecular_function	0.026897	22
	GO:0007399	nervous system development	biological_process	0.026997	43
	GO:0007507	heart development	biological_process	0.027002	15
	GO:1902679	negative regulation of RNA biosynthetic process	biological_process	0.027188	30
	GO:0061564	axon development	biological_process	0.027439	13
	GO:0003824	catalytic activity	molecular_function	0.027512	125
	GO:2000243	positive regulation of reproductive process	biological_process	0.027947	3
	GO:0071300	cellular response to retinoic acid	biological_process	0.027969	3
	GO:0032105	negative regulation of response to extracellular stimulus	biological_process	0.027969	3
	GO:0032108	negative regulation of response to nutrient levels	biological_process	0.027969	3
	GO:0042149	cellular response to glucose starvation	biological_process	0.027969	3
	GO:1902554	serine/threonine protein kinase complex	cellular_component	0.028476	4
	GO:0050772	positive regulation of axonogenesis	biological_process	0.028494	4
	GO:0007165	signal transduction	biological_process	0.028509	111
	GO:0048545	response to steroid hormone	biological_process	0.028589	8
	GO:0090335	regulation of brown fat cell differentiation	biological_process	0.02861	2
	GO:0070886	positive regulation of calcineurin-NFAT signaling cascade	biological_process	0.028637	2
	GO:0071243	cellular response to arsenic-containing substance	biological_process	0.028641	2
	GO:0042800	histone methyltransferase activity (H3-K4 specific)	molecular_function	0.028641	2
	GO:0048188	Set1C/COMPASS complex	cellular_component	0.028641	2
	GO:0043981	histone H4-K5 acetylation	biological_process	0.028641	2
	GO:0043982	histone H4-K8 acetylation	biological_process	0.028641	2
	GO:0001959	regulation of cytokine-mediated signaling pathway	biological_process	0.028833	5
	GO:0032269	negative regulation of cellular protein metabolic process	biological_process	0.029043	25
	GO:0048706	embryonic skeletal system development	biological_process	0.030006	6
	GO:0002009	morphogenesis of an epithelium	biological_process	0.030036	14
	GO:0001823	mesonephros development	biological_process	0.030042	5
	GO:0000988	transcription factor activity, protein binding	molecular_function	0.030102	14
	GO:0001046	core promoter sequence-specific DNA binding	molecular_function	0.030112	3
	GO:0051149	positive regulation of muscle cell differentiation	biological_process	0.03013	4
	GO:0031098	stress-activated protein kinase signaling cascade	biological_process	0.030232	9
	GO:0019787	ubiquitin-like protein transferase activity	molecular_function	0.030291	12
	GO:0046850	regulation of bone remodeling	biological_process	0.030306	3
	GO:0045934	negative regulation of nucleobase-containing compound metabolic process	biological_process	0.030419	33
	GO:0016567	protein ubiquitination	biological_process	0.03046	19
	GO:0005737	cytoplasm	cellular_component	0.030818	188
	GO:0051146	striated muscle cell differentiation	biological_process	0.031044	9
	GO:2001235	positive regulation of apoptotic signaling pathway	biological_process	0.031173	6
	GO:0072593	reactive oxygen species metabolic process	biological_process	0.031182	8
	GO:0016202	regulation of striated muscle tissue development	biological_process	0.031406	5
	GO:0048704	embryonic skeletal system morphogenesis	biological_process	0.031491	5
	GO:0042158	lipoprotein biosynthetic process	biological_process	0.031517	5
	GO:0042326	negative regulation of phosphorylation	biological_process	0.031546	12
	GO:0048589	developmental growth	biological_process	0.031584	17
	GO:0060429	epithelium development	biological_process	0.03162	26
	GO:0045921	positive regulation of exocytosis	biological_process	0.031885	4
	GO:0097193	intrinsic apoptotic signaling pathway	biological_process	0.03189	9
	GO:0045927	positive regulation of growth	biological_process	0.031974	8
	GO:0032446	protein modification by small protein conjugation	biological_process	0.031982	20
	GO:0023052	signaling	biological_process	0.032552	118
	GO:0045646	regulation of erythrocyte differentiation	biological_process	0.03272	3
	GO:0006366	transcription from RNA polymerase II promoter	biological_process	0.03273	46
	GO:0060841	venous blood vessel development	biological_process	0.032764	2
	GO:0008329	signaling pattern recognition receptor activity	molecular_function	0.032826	2
	GO:0038187	pattern recognition receptor activity	molecular_function	0.032826	2
	GO:0006595	polyamine metabolic process	biological_process	0.03286	2
	GO:0015669	gas transport	biological_process	0.032883	2
	GO:0019825	oxygen binding	molecular_function	0.032883	2
	GO:0008285	negative regulation of cell proliferation	biological_process	0.032892	15
	GO:0043565	sequence-specific DNA binding	molecular_function	0.032915	29
	GO:0090101	negative regulation of transmembrane receptor protein serine/threonine kinase signaling pathway	biological_process	0.032917	5
	GO:0032965	regulation of collagen biosynthetic process	biological_process	0.032931	2
	GO:0071675	regulation of mononuclear cell migration	biological_process	0.032932	2
	GO:0033630	positive regulation of cell adhesion mediated by integrin	biological_process	0.032963	2
	GO:0038065	collagen-activated signaling pathway	biological_process	0.032963	2
	GO:0055098	response to low-density lipoprotein particle	biological_process	0.032963	2
	GO:0071404	cellular response to low-density lipoprotein particle stimulus	biological_process	0.032963	2
	GO:0005697	telomerase holoenzyme complex	cellular_component	0.032964	2
	GO:0070034	telomeric RNA binding	molecular_function	0.032964	2
	GO:0042832	defense response to protozoan	biological_process	0.032965	2
	GO:0006796	phosphate-containing compound metabolic process	biological_process	0.033016	66
	GO:0030522	intracellular receptor signaling pathway	biological_process	0.033035	8
	GO:0048736	appendage development	biological_process	0.033274	7
	GO:0060173	limb development	biological_process	0.033274	7
	GO:0048863	stem cell differentiation	biological_process	0.033291	10
	GO:0051348	negative regulation of transferase activity	biological_process	0.033517	9
	GO:0051248	negative regulation of protein metabolic process	biological_process	0.034082	26
	GO:0019219	regulation of nucleobase-containing compound metabolic process	biological_process	0.034181	75
	GO:0007409	axonogenesis	biological_process	0.034292	12
	GO:0045860	positive regulation of protein kinase activity	biological_process	0.034753	13
	GO:0050789	regulation of biological process	biological_process	0.034851	207
	GO:0031981	nuclear lumen	cellular_component	0.034903	75
	GO:0007566	embryo implantation	biological_process	0.035044	3
	GO:0035137	hindlimb morphogenesis	biological_process	0.035068	3
	GO:0040008	regulation of growth	biological_process	0.035232	15
	GO:1901677	phosphate transmembrane transporter activity	molecular_function	0.035258	3
	GO:0033173	calcineurin-NFAT signaling cascade	biological_process	0.035279	3
	GO:0006111	regulation of gluconeogenesis	biological_process	0.035281	3
	GO:0005245	voltage-gated calcium channel activity	molecular_function	0.035281	3
	GO:0046364	monosaccharide biosynthetic process	biological_process	0.035445	4
	GO:0001933	negative regulation of protein phosphorylation	biological_process	0.035548	11
	GO:0048634	regulation of muscle organ development	biological_process	0.035712	5
	GO:1901861	regulation of muscle tissue development	biological_process	0.035712	5
	GO:0009967	positive regulation of signal transduction	biological_process	0.035943	31
	GO:0023014	signal transduction by protein phosphorylation	biological_process	0.036835	20
	GO:0031327	negative regulation of cellular biosynthetic process	biological_process	0.036846	34
	GO:0001701	in utero embryonic development	biological_process	0.03712	11
	GO:0070828	heterochromatin organization	biological_process	0.037146	2
	GO:0072073	kidney epithelium development	biological_process	0.037174	6
	GO:0042476	odontogenesis	biological_process	0.037221	5
	GO:0007517	muscle organ development	biological_process	0.037372	10
	GO:0030168	platelet activation	biological_process	0.037398	4
	GO:0071674	mononuclear cell migration	biological_process	0.037491	2
	GO:2001032	regulation of double-strand break repair via nonhomologous end joining	biological_process	0.037499	2
	GO:0003299	muscle hypertrophy in response to stress	biological_process	0.037512	2
	GO:0014887	cardiac muscle adaptation	biological_process	0.037512	2
	GO:0014898	cardiac muscle hypertrophy in response to stress	biological_process	0.037512	2
	GO:0055094	response to lipoprotein particle	biological_process	0.037524	2
	GO:0071402	cellular response to lipoprotein particle stimulus	biological_process	0.037524	2
	GO:0001562	response to protozoan	biological_process	0.037525	2
	GO:0072215	regulation of metanephros development	biological_process	0.037525	2
	GO:0035357	peroxisome proliferator activated receptor signaling pathway	biological_process	0.037525	2
	GO:0019048	modulation by virus of host morphology or physiology	biological_process	0.037525	2
	GO:0008028	monocarboxylic acid transmembrane transporter activity	molecular_function	0.037783	3
	GO:0005802	trans-Golgi network	cellular_component	0.038824	7
	GO:0001935	endothelial cell proliferation	biological_process	0.038843	5
	GO:0009755	hormone-mediated signaling pathway	biological_process	0.038909	5
	GO:0009725	response to hormone	biological_process	0.039099	15
	GO:0044238	primary metabolic process	biological_process	0.039223	200
	GO:0031509	telomeric heterochromatin assembly	biological_process	0.039261	1
	GO:1902340	negative regulation of chromosome condensation	biological_process	0.039261	1
	GO:0014013	regulation of gliogenesis	biological_process	0.039342	4
	GO:0044700	single organism signaling	biological_process	0.039665	117
	GO:2000112	regulation of cellular macromolecule biosynthetic process	biological_process	0.039825	72
	GO:0051562	negative regulation of mitochondrial calcium ion concentration	biological_process	0.039894	1
	GO:0032874	positive regulation of stress-activated MAPK cascade	biological_process	0.039929	6
	GO:0006469	negative regulation of protein kinase activity	biological_process	0.04002	7
	GO:0098640	integrin binding involved in cell-matrix adhesion	molecular_function	0.040104	1
	GO:0019563	glycerol catabolic process	biological_process	0.040299	1
	GO:0046166	glyceraldehyde-3-phosphate biosynthetic process	biological_process	0.040299	1
	GO:0002752	cell surface pattern recognition receptor signaling pathway	biological_process	0.040302	1
	GO:0018364	peptidyl-glutamine methylation	biological_process	0.040345	1
	GO:0032403	protein complex binding	molecular_function	0.040353	22
	GO:0051347	positive regulation of transferase activity	biological_process	0.040406	15
	GO:1902268	negative regulation of polyamine transmembrane transport	biological_process	0.04046	1
	GO:0060759	regulation of response to cytokine stimulus	biological_process	0.040498	5
	GO:1903847	regulation of aorta morphogenesis	biological_process	0.040608	1
	GO:1903849	positive regulation of aorta morphogenesis	biological_process	0.040608	1
	GO:0045058	T cell selection	biological_process	0.040648	3
	GO:0009066	aspartate family amino acid metabolic process	biological_process	0.040649	3
	GO:0015119	hexose phosphate transmembrane transporter activity	molecular_function	0.040773	1
	GO:0015315	organophosphate:inorganic phosphate antiporter activity	molecular_function	0.040773	1
	GO:0015526	hexose-phosphate:inorganic phosphate antiporter activity	molecular_function	0.040773	1
	GO:0061513	glucose 6-phosphate:inorganic phosphate antiporter activity	molecular_function	0.040773	1
	GO:0007231	osmosensory signaling pathway	biological_process	0.0408	1
	GO:0042539	hypotonic salinity response	biological_process	0.0408	1
	GO:0071477	cellular hypotonic salinity response	biological_process	0.0408	1
	GO:0071651	positive regulation of chemokine (C-C motif) ligand 5 production	biological_process	0.0408	1
	GO:0072566	chemokine (C-X-C motif) ligand 1 production	biological_process	0.0408	1
	GO:2000338	regulation of chemokine (C-X-C motif) ligand 1 production	biological_process	0.0408	1
	GO:0035800	deubiquitinase activator activity	molecular_function	0.040818	1
	GO:2000158	positive regulation of ubiquitin-specific protease activity	biological_process	0.040818	1
	GO:0046922	peptide-O-fucosyltransferase activity	molecular_function	0.040823	1
	GO:0016035	zeta DNA polymerase complex	cellular_component	0.040839	1
	GO:0021893	cerebral cortex GABAergic interneuron fate commitment	biological_process	0.040867	1
	GO:0061075	positive regulation of neural retina development	biological_process	0.040867	1
	GO:1902868	positive regulation of retina development in camera-type eye	biological_process	0.040867	1
	GO:1902871	positive regulation of amacrine cell differentiation	biological_process	0.040867	1
	GO:0019343	cysteine biosynthetic process via cystathionine	biological_process	0.0409	1
	GO:2000818	negative regulation of myoblast proliferation	biological_process	0.040911	1
	GO:0004458	D-lactate dehydrogenase (cytochrome) activity	molecular_function	0.04093	1
	GO:0016898	oxidoreductase activity, acting on the CH-OH group of donors, cytochrome as acceptor	molecular_function	0.04093	1
	GO:0019516	lactate oxidation	biological_process	0.04093	1
	GO:0030505	inorganic diphosphate transport	biological_process	0.040943	1
	GO:0002238	response to molecule of fungal origin	biological_process	0.040945	1
	GO:0032672	regulation of interleukin-3 production	biological_process	0.040945	1
	GO:0042253	granulocyte macrophage colony-stimulating factor biosynthetic process	biological_process	0.040945	1
	GO:0045423	regulation of granulocyte macrophage colony-stimulating factor biosynthetic process	biological_process	0.040945	1
	GO:1903977	positive regulation of glial cell migration	biological_process	0.040949	1
	GO:1990682	CSF1-CSF1R complex	cellular_component	0.040949	1
	GO:0007039	protein catabolic process in the vacuole	biological_process	0.040951	1
	GO:0045174	glutathione dehydrogenase (ascorbate) activity	molecular_function	0.040951	1
	GO:0000349	generation of catalytic spliceosome for first transesterification step	biological_process	0.040951	1
	GO:0051697	protein delipidation	biological_process	0.040951	1
	GO:0048866	stem cell fate specification	biological_process	0.040951	1
	GO:0004020	adenylylsulfate kinase activity	molecular_function	0.040951	1
	GO:0004779	sulfate adenylyltransferase activity	molecular_function	0.040951	1
	GO:0004781	sulfate adenylyltransferase (ATP) activity	molecular_function	0.040951	1
	GO:0034036	purine ribonucleoside bisphosphate biosynthetic process	biological_process	0.040951	1
	GO:0050428	3'-phosphoadenosine 5'-phosphosulfate biosynthetic process	biological_process	0.040951	1
	GO:0061146	Peyer's patch morphogenesis	biological_process	0.040951	1
	GO:0007521	muscle cell fate determination	biological_process	0.040951	1
	GO:0010624	regulation of Schwann cell proliferation	biological_process	0.040951	1
	GO:0060253	negative regulation of glial cell proliferation	biological_process	0.040951	1
	GO:0060596	mammary placode formation	biological_process	0.040951	1
	GO:0090034	regulation of chaperone-mediated protein complex assembly	biological_process	0.040951	1
	GO:0090035	positive regulation of chaperone-mediated protein complex assembly	biological_process	0.040951	1
	GO:0098842	postsynaptic early endosome	cellular_component	0.040951	1
	GO:0015111	iodide transmembrane transporter activity	molecular_function	0.040951	1
	GO:0036363	transforming growth factor beta activation	biological_process	0.040951	1
	GO:0008295	spermidine biosynthetic process	biological_process	0.040951	1
	GO:0010877	lipid transport involved in lipid storage	biological_process	0.040951	1
	GO:0045322	unmethylated CpG binding	molecular_function	0.040951	1
	GO:0000701	purine-specific mismatch base pair DNA N-glycosylase activity	molecular_function	0.040951	1
	GO:0001560	regulation of cell growth by extracellular stimulus	biological_process	0.040951	1
	GO:0001834	trophectodermal cell proliferation	biological_process	0.040951	1
	GO:0002094	polyprenyltransferase activity	molecular_function	0.040951	1
	GO:0002325	natural killer cell differentiation involved in immune response	biological_process	0.040951	1
	GO:0003011	involuntary skeletal muscle contraction	biological_process	0.040951	1
	GO:0003920	GMP reductase activity	molecular_function	0.040951	1
	GO:0004558	alpha-1,4-glucosidase activity	molecular_function	0.040951	1
	GO:0004817	cysteine-tRNA ligase activity	molecular_function	0.040951	1
	GO:0004886	9-cis retinoic acid receptor activity	molecular_function	0.040951	1
	GO:0006423	cysteinyl-tRNA aminoacylation	biological_process	0.040951	1
	GO:0006447	regulation of translational initiation by iron	biological_process	0.040951	1
	GO:0008269	JAK pathway signal transduction adaptor activity	molecular_function	0.040951	1
	GO:0008401	retinoic acid 4-hydroxylase activity	molecular_function	0.040951	1
	GO:0008745	N-acetylmuramoyl-L-alanine amidase activity	molecular_function	0.040951	1
	GO:0009085	lysine biosynthetic process	biological_process	0.040951	1
	GO:0015949	nucleobase-containing small molecule interconversion	biological_process	0.040951	1
	GO:0015950	purine nucleotide interconversion	biological_process	0.040951	1
	GO:0015951	purine ribonucleotide interconversion	biological_process	0.040951	1
	GO:0016019	peptidoglycan receptor activity	molecular_function	0.040951	1
	GO:0016103	diterpenoid catabolic process	biological_process	0.040951	1
	GO:0016115	terpenoid catabolic process	biological_process	0.040951	1
	GO:0016657	oxidoreductase activity, acting on NAD(P)H, nitrogenous group as acceptor	molecular_function	0.040951	1
	GO:0017050	D-erythro-sphingosine kinase activity	molecular_function	0.040951	1
	GO:0019878	lysine biosynthetic process via aminoadipic acid	biological_process	0.040951	1
	GO:0021934	hindbrain tangential cell migration	biological_process	0.040951	1
	GO:0030226	apolipoprotein receptor activity	molecular_function	0.040951	1
	GO:0031074	nucleocytoplasmic shuttling complex	cellular_component	0.040951	1
	GO:0031493	nucleosomal histone binding	molecular_function	0.040951	1
	GO:0032824	negative regulation of natural killer cell differentiation	biological_process	0.040951	1
	GO:0032826	regulation of natural killer cell differentiation involved in immune response	biological_process	0.040951	1
	GO:0032827	negative regulation of natural killer cell differentiation involved in immune response	biological_process	0.040951	1
	GO:0034039	8-oxo-7,8-dihydroguanine DNA N-glycosylase activity	molecular_function	0.040951	1
	GO:0034188	apolipoprotein A-I receptor activity	molecular_function	0.040951	1
	GO:0034653	retinoic acid catabolic process	biological_process	0.040951	1
	GO:0035787	cell migration involved in kidney development	biological_process	0.040951	1
	GO:0035788	cell migration involved in metanephros development	biological_process	0.040951	1
	GO:0035789	metanephric mesenchymal cell migration	biological_process	0.040951	1
	GO:0044729	hemi-methylated DNA-binding	molecular_function	0.040951	1
	GO:0044805	late nucleophagy	biological_process	0.040951	1
	GO:0045082	positive regulation of interleukin-10 biosynthetic process	biological_process	0.040951	1
	GO:0045547	dehydrodolichyl diphosphate synthase activity	molecular_function	0.040951	1
	GO:0045658	regulation of neutrophil differentiation	biological_process	0.040951	1
	GO:0045659	negative regulation of neutrophil differentiation	biological_process	0.040951	1
	GO:0045994	positive regulation of translational initiation by iron	biological_process	0.040951	1
	GO:0047696	beta-adrenergic receptor kinase activity	molecular_function	0.040951	1
	GO:0070105	positive regulation of interleukin-6-mediated signaling pathway	biological_process	0.040951	1
	GO:0070137	ubiquitin-like protein-specific endopeptidase activity	molecular_function	0.040951	1
	GO:0070139	SUMO-specific endopeptidase activity	molecular_function	0.040951	1
	GO:0072737	response to diamide	biological_process	0.040951	1
	GO:0072738	cellular response to diamide	biological_process	0.040951	1
	GO:0090556	phosphatidylserine-translocating ATPase activity	molecular_function	0.040951	1
	GO:0097632	extrinsic component of pre-autophagosomal structure membrane	cellular_component	0.040951	1
	GO:0097635	extrinsic component of autophagosome membrane	cellular_component	0.040951	1
	GO:1901724	positive regulation of cell proliferation involved in kidney development	biological_process	0.040951	1
	GO:1902560	GMP reductase complex	cellular_component	0.040951	1
	GO:1902809	regulation of skeletal muscle fiber differentiation	biological_process	0.040951	1
	GO:1904423	dehydrodolichyl diphosphate synthase complex	cellular_component	0.040951	1
	GO:1990051	activation of protein kinase C activity	biological_process	0.040951	1
	GO:1990504	dense core granule exocytosis	biological_process	0.040951	1
	GO:1990698	palmitoleoyltransferase activity	molecular_function	0.040951	1
	GO:2000195	negative regulation of female gonad development	biological_process	0.040951	1
	GO:2000589	regulation of metanephric mesenchymal cell migration	biological_process	0.040951	1
	GO:0008234	cysteine-type peptidase activity	molecular_function	0.041286	7
	GO:0071356	cellular response to tumor necrosis factor	biological_process	0.041292	6
	GO:0070304	positive regulation of stress-activated protein kinase signaling cascade	biological_process	0.041296	6
	GO:0043255	regulation of carbohydrate biosynthetic process	biological_process	0.041358	4
	GO:0051222	positive regulation of protein transport	biological_process	0.041807	10
	GO:0043408	regulation of MAPK cascade	biological_process	0.042011	18
	GO:0035613	RNA stem-loop binding	molecular_function	0.042158	2
	GO:0010719	negative regulation of epithelial to mesenchymal transition	biological_process	0.042283	2
	GO:0000097	sulfur amino acid biosynthetic process	biological_process	0.042299	2
	GO:0046685	response to arsenic-containing substance	biological_process	0.04231	2
	GO:0017127	cholesterol transporter activity	molecular_function	0.042311	2
	GO:0016646	oxidoreductase activity, acting on the CH-NH group of donors, NAD or NADP as acceptor	molecular_function	0.042311	2
	GO:0045956	positive regulation of calcium ion-dependent exocytosis	biological_process	0.042311	2
	GO:0009890	negative regulation of biosynthetic process	biological_process	0.042314	34
	GO:0005829	cytosol	cellular_component	0.042475	71
	GO:0001944	vasculature development	biological_process	0.042521	17
	GO:0051962	positive regulation of nervous system development	biological_process	0.042595	12
	GO:0006793	phosphorus metabolic process	biological_process	0.042718	66
	GO:0000981	RNA polymerase II transcription factor activity, sequence-specific DNA binding	molecular_function	0.042823	20
	GO:0000792	heterochromatin	cellular_component	0.043396	4
	GO:0045739	positive regulation of DNA repair	biological_process	0.043462	3
	GO:0031929	TOR signaling	biological_process	0.043798	5
	GO:0071407	cellular response to organic cyclic compound	biological_process	0.04382	11
	GO:0071396	cellular response to lipid	biological_process	0.043821	11
	GO:0044237	cellular metabolic process	biological_process	0.043856	198
	GO:0019897	extrinsic component of plasma membrane	cellular_component	0.043985	6
	GO:0050707	regulation of cytokine secretion	biological_process	0.044072	6
	GO:0005794	Golgi apparatus	cellular_component	0.044391	28
	GO:0098742	cell-cell adhesion via plasma-membrane adhesion molecules	biological_process	0.044952	7
	GO:1901360	organic cyclic compound metabolic process	biological_process	0.04516	112
	GO:0008610	lipid biosynthetic process	biological_process	0.045318	14
	GO:0051101	regulation of DNA binding	biological_process	0.045535	4
	GO:0050879	multicellular organismal movement	biological_process	0.046197	3
	GO:0050881	musculoskeletal movement	biological_process	0.046197	3
	GO:0042127	regulation of cell proliferation	biological_process	0.046347	30
	GO:0032007	negative regulation of TOR signaling	biological_process	0.046388	3
	GO:0050673	epithelial cell proliferation	biological_process	0.046559	10
	GO:0016070	RNA metabolic process	biological_process	0.046621	85
	GO:0030534	adult behavior	biological_process	0.047019	6
	GO:0006997	nucleus organization	biological_process	0.047121	5
	GO:0048729	tissue morphogenesis	biological_process	0.047173	17
	GO:2000778	positive regulation of interleukin-6 secretion	biological_process	0.047273	2
	GO:0042755	eating behavior	biological_process	0.047297	2
	GO:0000421	autophagosome membrane	cellular_component	0.04731	2
	GO:0005501	retinoid binding	molecular_function	0.04731	2
	GO:0019840	isoprenoid binding	molecular_function	0.04731	2
	GO:0043984	histone H4-K16 acetylation	biological_process	0.04731	2
	GO:0046966	thyroid hormone receptor binding	molecular_function	0.04731	2
	GO:0050884	neuromuscular process controlling posture	biological_process	0.04731	2
	GO:0008211	glucocorticoid metabolic process	biological_process	0.04731	2
	GO:0050431	transforming growth factor beta binding	molecular_function	0.04731	2
	GO:0032366	intracellular sterol transport	biological_process	0.04731	2
	GO:0032367	intracellular cholesterol transport	biological_process	0.04731	2
	GO:0048468	cell development	biological_process	0.047373	44
	GO:0042475	odontogenesis of dentin-containing tooth	biological_process	0.047571	4
	GO:0071560	cellular response to transforming growth factor beta stimulus	biological_process	0.047615	7
	GO:0080135	regulation of cellular response to stress	biological_process	0.047939	17
	GO:0045597	positive regulation of cell differentiation	biological_process	0.048279	20
	GO:0004842	ubiquitin-protein transferase activity	molecular_function	0.048382	11
	GO:0007179	transforming growth factor beta receptor signaling pathway	biological_process	0.048567	6
	GO:0061659	ubiquitin-like protein ligase activity	molecular_function	0.048956	7
	GO:0019783	ubiquitin-like protein-specific protease activity	molecular_function	0.049043	5
	GO:0007050	cell cycle arrest	biological_process	0.049054	5
	GO:0035904	aorta development	biological_process	0.049169	3
	GO:0005912	adherens junction	cellular_component	0.049278	9
	GO:0044275	cellular carbohydrate catabolic process	biological_process	0.04931	3
	GO:0004715	non-membrane spanning protein tyrosine kinase activity	molecular_function	0.049312	3
	GO:0071900	regulation of protein serine/threonine kinase activity	biological_process	0.049385	12
	GO:0003712	transcription cofactor activity	molecular_function	0.049953	13
	GO:0043487	regulation of RNA stability	biological_process	0.049964	4
24 hpi	GO:0032924	activin receptor signaling pathway	biological_process	2.5894e-05	7
	GO:0051338	regulation of transferase activity	biological_process	2.7845e-05	39
	GO:0051347	positive regulation of transferase activity	biological_process	3.4317e-05	28
	GO:0045860	positive regulation of protein kinase activity	biological_process	5.2274e-05	24
	GO:0033674	positive regulation of kinase activity	biological_process	7.3202e-05	25
	GO:0060080	inhibitory postsynaptic potential	biological_process	0.00010357	4
	GO:0001932	regulation of protein phosphorylation	biological_process	0.00013858	50
	GO:0001934	positive regulation of protein phosphorylation	biological_process	0.00014561	38
	GO:0035556	intracellular signal transduction	biological_process	0.00020065	81
	GO:2000678	negative regulation of transcription regulatory region DNA binding	biological_process	0.00023366	4
	GO:0042325	regulation of phosphorylation	biological_process	0.00027849	52
	GO:0007178	transmembrane receptor protein serine/threonine kinase signaling pathway	biological_process	0.00027945	18
	GO:0045859	regulation of protein kinase activity	biological_process	0.00028121	30
	GO:0042327	positive regulation of phosphorylation	biological_process	0.00029864	38
	GO:0031401	positive regulation of protein modification process	biological_process	0.00034787	43
	GO:0043549	regulation of kinase activity	biological_process	0.00035572	32
	GO:0036303	lymph vessel morphogenesis	biological_process	0.00045231	4
	GO:0006468	protein phosphorylation	biological_process	0.00047119	62
	GO:0023014	signal transduction by protein phosphorylation	biological_process	0.00058568	32
	GO:0071363	cellular response to growth factor stimulus	biological_process	0.00059537	25
	GO:0010562	positive regulation of phosphorus metabolic process	biological_process	0.00060008	39
	GO:0045937	positive regulation of phosphate metabolic process	biological_process	0.00060008	39
	GO:0042417	dopamine metabolic process	biological_process	0.00062062	5
	GO:0030308	negative regulation of cell growth	biological_process	0.0006225	11
	GO:0000165	MAPK cascade	biological_process	0.00066523	31
	GO:0051098	regulation of binding	biological_process	0.0007167	17
	GO:0002028	regulation of sodium ion transport	biological_process	0.00073116	7
	GO:0019049	evasion or tolerance of host defenses by virus	biological_process	0.00074491	2
	GO:0044413	avoidance of host defenses	biological_process	0.00074491	2
	GO:0044415	evasion or tolerance of host defenses	biological_process	0.00074491	2
	GO:0051832	avoidance of defenses of other organism involved in symbiotic interaction	biological_process	0.00074491	2
	GO:0051834	evasion or tolerance of defenses of other organism involved in symbiotic interaction	biological_process	0.00074491	2
	GO:2000677	regulation of transcription regulatory region DNA binding	biological_process	0.00074887	5
	GO:0090649	response to oxygen-glucose deprivation	biological_process	0.0007532	2
	GO:0090650	cellular response to oxygen-glucose deprivation	biological_process	0.0007532	2
	GO:0045742	positive regulation of epidermal growth factor receptor signaling pathway	biological_process	0.00077992	4
	GO:0001558	regulation of cell growth	biological_process	0.00078152	17
	GO:0043408	regulation of MAPK cascade	biological_process	0.00078798	29
	GO:0070848	response to growth factor	biological_process	0.00089924	25
	GO:1901186	positive regulation of ERBB signaling pathway	biological_process	0.0009985	4
	GO:0052646	alditol phosphate metabolic process	biological_process	0.0010073	4
	GO:0016310	phosphorylation	biological_process	0.0010589	72
	GO:0007167	enzyme linked receptor protein signaling pathway	biological_process	0.001113	33
	GO:2000649	regulation of sodium ion transmembrane transporter activity	biological_process	0.0012341	5
	GO:0048583	regulation of response to stimulus	biological_process	0.0012444	103
	GO:0031399	regulation of protein modification process	biological_process	0.0013077	59
	GO:0009966	regulation of signal transduction	biological_process	0.0013746	82
	GO:0051340	regulation of ligase activity	biological_process	0.0015051	7
	GO:0003014	renal system process	biological_process	0.001508	7
	GO:0097164	ammonium ion metabolic process	biological_process	0.0015357	10
	GO:0008171	O-methyltransferase activity	molecular_function	0.0015596	4
	GO:0070528	protein kinase C signaling	biological_process	0.0015705	4
	GO:0051438	regulation of ubiquitin-protein transferase activity	biological_process	0.0016541	7
	GO:0032963	collagen metabolic process	biological_process	0.0017189	6
	GO:0044259	multicellular organismal macromolecule metabolic process	biological_process	0.0017189	6
	GO:0016740	transferase activity	molecular_function	0.0018505	75
	GO:0044772	mitotic cell cycle phase transition	biological_process	0.0019062	16
	GO:0034405	response to fluid shear stress	biological_process	0.0019115	4
	GO:0032925	regulation of activin receptor signaling pathway	biological_process	0.0019141	4
	GO:0006584	catecholamine metabolic process	biological_process	0.0019155	5
	GO:0009712	catechol-containing compound metabolic process	biological_process	0.0019155	5
	GO:0001945	lymph vessel development	biological_process	0.0019209	4
	GO:0002714	positive regulation of B cell mediated immunity	biological_process	0.0019237	5
	GO:0002891	positive regulation of immunoglobulin mediated immune response	biological_process	0.0019237	5
	GO:0044710	single-organism metabolic process	biological_process	0.0020907	143
	GO:0048185	activin binding	molecular_function	0.002129	3
	GO:0050871	positive regulation of B cell activation	biological_process	0.0021353	8
	GO:0010454	negative regulation of cell fate commitment	biological_process	0.0021396	3
	GO:0048340	paraxial mesoderm morphogenesis	biological_process	0.0021409	3
	GO:0032299	ribonuclease H2 complex	cellular_component	0.0021832	2
	GO:0045759	negative regulation of action potential	biological_process	0.0022002	2
	GO:1904180	negative regulation of membrane depolarization	biological_process	0.0022002	2
	GO:0035090	maintenance of apical/basal cell polarity	biological_process	0.0022184	2
	GO:0045199	maintenance of epithelial cell apical/basal polarity	biological_process	0.0022184	2
	GO:0006659	phosphatidylserine biosynthetic process	biological_process	0.0022184	2
	GO:0016049	cell growth	biological_process	0.0022451	18
	GO:0002705	positive regulation of leukocyte mediated immunity	biological_process	0.0022582	9
	GO:0044459	plasma membrane part	cellular_component	0.0023616	70
	GO:0046332	SMAD binding	molecular_function	0.0023682	7
	GO:0002637	regulation of immunoglobulin production	biological_process	0.0023705	6
	GO:0005518	collagen binding	molecular_function	0.0023738	6
	GO:0003682	chromatin binding	molecular_function	0.0024056	23
	GO:0044877	macromolecular complex binding	molecular_function	0.0024959	53
	GO:0002639	positive regulation of immunoglobulin production	biological_process	0.0025089	5
	GO:1902531	regulation of intracellular signal transduction	biological_process	0.0025484	51
	GO:0007179	transforming growth factor beta receptor signaling pathway	biological_process	0.0026544	10
	GO:0017080	sodium channel regulator activity	molecular_function	0.0027681	4
	GO:0048585	negative regulation of response to stimulus	biological_process	0.0028332	48
	GO:1902305	regulation of sodium ion transmembrane transport	biological_process	0.0028539	5
	GO:0097154	GABAergic neuron differentiation	biological_process	0.0028818	3
	GO:0090036	regulation of protein kinase C signaling	biological_process	0.002884	3
	GO:0023051	regulation of signaling	biological_process	0.0030567	88
	GO:0043410	positive regulation of MAPK cascade	biological_process	0.0031474	21
	GO:0002703	regulation of leukocyte mediated immunity	biological_process	0.0032127	11
	GO:0007173	epidermal growth factor receptor signaling pathway	biological_process	0.0032903	7
	GO:0045926	negative regulation of growth	biological_process	0.0033236	12
	GO:0098805	whole membrane	cellular_component	0.0033425	46
	GO:0098589	membrane region	cellular_component	0.0035874	31
	GO:0070887	cellular response to chemical stimulus	biological_process	0.003701	72
	GO:0098590	plasma membrane region	cellular_component	0.0037402	27
	GO:0010714	positive regulation of collagen metabolic process	biological_process	0.0037518	3
	GO:0032967	positive regulation of collagen biosynthetic process	biological_process	0.0037518	3
	GO:0044253	positive regulation of multicellular organismal metabolic process	biological_process	0.0037518	3
	GO:0010646	regulation of cell communication	biological_process	0.0038506	88
	GO:0051899	membrane depolarization	biological_process	0.0038613	6
	GO:2000179	positive regulation of neural precursor cell proliferation	biological_process	0.0040835	5
	GO:0051247	positive regulation of protein metabolic process	biological_process	0.0042109	50
	GO:0004523	RNA-DNA hybrid ribonuclease activity	molecular_function	0.0043047	2
	GO:1900825	regulation of membrane depolarization during cardiac muscle cell action potential	biological_process	0.0043151	2
	GO:0052173	response to defenses of other organism involved in symbiotic interaction	biological_process	0.0043325	2
	GO:0052200	response to host defenses	biological_process	0.0043325	2
	GO:0075136	response to host	biological_process	0.0043325	2
	GO:0072021	ascending thin limb development	biological_process	0.0043559	2
	GO:0072218	metanephric ascending thin limb development	biological_process	0.0043559	2
	GO:0045852	pH elevation	biological_process	0.004356	2
	GO:0051454	intracellular pH elevation	biological_process	0.004356	2
	GO:0019220	regulation of phosphate metabolic process	biological_process	0.0043986	52
	GO:0071560	cellular response to transforming growth factor beta stimulus	biological_process	0.0045253	11
	GO:0051246	regulation of protein metabolic process	biological_process	0.0045277	78
	GO:0051352	negative regulation of ligase activity	biological_process	0.0045536	5
	GO:0051444	negative regulation of ubiquitin-protein transferase activity	biological_process	0.0045536	5
	GO:0001704	formation of primary germ layer	biological_process	0.0046145	8
	GO:0001707	mesoderm formation	biological_process	0.0046215	6
	GO:0051174	regulation of phosphorus metabolic process	biological_process	0.0046714	52
	GO:0005790	smooth endoplasmic reticulum	cellular_component	0.004784	3
	GO:0001946	lymphangiogenesis	biological_process	0.0047986	3
	GO:0010033	response to organic substance	biological_process	0.0049296	71
	GO:0090092	regulation of transmembrane receptor protein serine/threonine kinase signaling pathway	biological_process	0.0051822	12
	GO:0001963	synaptic transmission, dopaminergic	biological_process	0.0051999	4
	GO:0045746	negative regulation of Notch signaling pathway	biological_process	0.0052049	4
	GO:0031098	stress-activated protein kinase signaling cascade	biological_process	0.0052531	13
	GO:0007166	cell surface receptor signaling pathway	biological_process	0.0053002	70
	GO:0051716	cellular response to stimulus	biological_process	0.0053824	184
	GO:0044770	cell cycle phase transition	biological_process	0.0054656	16
	GO:0048332	mesoderm morphogenesis	biological_process	0.0054814	6
	GO:1901991	negative regulation of mitotic cell cycle phase transition	biological_process	0.005567	8
	GO:0071559	response to transforming growth factor beta	biological_process	0.0056982	11
	GO:0030509	BMP signaling pathway	biological_process	0.0058661	9
	GO:1903725	regulation of phospholipid metabolic process	biological_process	0.0059176	6
	GO:0042176	regulation of protein catabolic process	biological_process	0.0059227	18
	GO:0044236	multicellular organismal metabolic process	biological_process	0.0059479	6
	GO:1903038	negative regulation of leukocyte cell-cell adhesion	biological_process	0.0059588	7
	GO:0032965	regulation of collagen biosynthetic process	biological_process	0.005963	3
	GO:0051181	cofactor transport	biological_process	0.0059766	4
	GO:0001975	response to amphetamine	biological_process	0.0059815	3
	GO:0014075	response to amine	biological_process	0.0059815	3
	GO:0071310	cellular response to organic substance	biological_process	0.006057	60
	GO:0071902	positive regulation of protein serine/threonine kinase activity	biological_process	0.006128	13
	GO:0042058	regulation of epidermal growth factor receptor signaling pathway	biological_process	0.0062202	5
	GO:0048584	positive regulation of response to stimulus	biological_process	0.0063672	58
	GO:0038127	ERBB signaling pathway	biological_process	0.0063746	7
	GO:0000075	cell cycle checkpoint	biological_process	0.0064726	10
	GO:0097305	response to alcohol	biological_process	0.0065161	9
	GO:0003254	regulation of membrane depolarization	biological_process	0.0068111	4
	GO:1903844	regulation of cellular response to transforming growth factor beta stimulus	biological_process	0.0068211	7
	GO:0043392	negative regulation of DNA binding	biological_process	0.0068273	4
	GO:0002712	regulation of B cell mediated immunity	biological_process	0.006882	5
	GO:0002889	regulation of immunoglobulin mediated immune response	biological_process	0.006882	5
	GO:0032270	positive regulation of cellular protein metabolic process	biological_process	0.0068952	46
	GO:0010769	regulation of cell morphogenesis involved in differentiation	biological_process	0.0069549	15
	GO:0044853	plasma membrane raft	cellular_component	0.0069767	6
	GO:0060762	regulation of branching involved in mammary gland duct morphogenesis	biological_process	0.0070633	2
	GO:0010944	negative regulation of transcription by competitive promoter binding	biological_process	0.007074	2
	GO:0098902	regulation of membrane depolarization during action potential	biological_process	0.0070751	2
	GO:0060373	regulation of ventricular cardiac muscle cell membrane depolarization	biological_process	0.0070938	2
	GO:0071253	connexin binding	molecular_function	0.0070938	2
	GO:0032584	growth cone membrane	cellular_component	0.0070983	2
	GO:0031937	positive regulation of chromatin silencing	biological_process	0.0071218	2
	GO:0072236	metanephric loop of Henle development	biological_process	0.007128	2
	GO:0090037	positive regulation of protein kinase C signaling	biological_process	0.0071282	2
	GO:0010042	response to manganese ion	biological_process	0.0071282	2
	GO:0051770	positive regulation of nitric-oxide synthase biosynthetic process	biological_process	0.0071282	2
	GO:0090521	glomerular visceral epithelial cell migration	biological_process	0.0071282	2
	GO:0006833	water transport	biological_process	0.0072867	3
	GO:0019048	modulation by virus of host morphology or physiology	biological_process	0.0073143	3
	GO:0030574	collagen catabolic process	biological_process	0.0073289	3
	GO:0048871	multicellular organismal homeostasis	biological_process	0.007484	14
	GO:2000177	regulation of neural precursor cell proliferation	biological_process	0.0075466	6
	GO:0030514	negative regulation of BMP signaling pathway	biological_process	0.0075659	5
	GO:1901184	regulation of ERBB signaling pathway	biological_process	0.0082868	5
	GO:0071772	response to BMP	biological_process	0.008416	9
	GO:0071773	cellular response to BMP stimulus	biological_process	0.008416	9
	GO:0005085	guanyl-nucleotide exchange factor activity	molecular_function	0.0084226	12
	GO:1901575	organic substance catabolic process	biological_process	0.0084536	57
	GO:0019899	enzyme binding	molecular_function	0.0086114	58
	GO:0070206	protein trimerization	biological_process	0.0087531	4
	GO:0051101	regulation of DNA binding	biological_process	0.0087591	6
	GO:0044243	multicellular organismal catabolic process	biological_process	0.0088386	3
	GO:0005887	integral component of plasma membrane	cellular_component	0.0089498	39
	GO:0043550	regulation of lipid kinase activity	biological_process	0.0090367	5
	GO:0045335	phagocytic vesicle	cellular_component	0.0093894	6
	GO:1902533	positive regulation of intracellular signal transduction	biological_process	0.0096466	30
	GO:0090287	regulation of cellular response to growth factor stimulus	biological_process	0.0097868	12
	GO:0051403	stress-activated MAPK cascade	biological_process	0.009886	11
	GO:0002708	positive regulation of lymphocyte mediated immunity	biological_process	0.0099925	7
	GO:0032268	regulation of cellular protein metabolic process	biological_process	0.010218	71
	GO:0002725	negative regulation of T cell cytokine production	biological_process	0.010433	2
	GO:0005072	transforming growth factor beta receptor, cytoplasmic mediator activity	molecular_function	0.010433	2
	GO:0015129	lactate transmembrane transporter activity	molecular_function	0.010453	2
	GO:0015727	lactate transport	biological_process	0.010453	2
	GO:0035873	lactate transmembrane transport	biological_process	0.010453	2
	GO:0032226	positive regulation of synaptic transmission, dopaminergic	biological_process	0.010491	2
	GO:0072235	metanephric distal tubule development	biological_process	0.010498	2
	GO:0001609	G-protein coupled adenosine receptor activity	molecular_function	0.010499	2
	GO:0030011	maintenance of cell polarity	biological_process	0.010499	2
	GO:0060836	lymphatic endothelial cell differentiation	biological_process	0.010499	2
	GO:0017151	DEAD/H-box RNA helicase binding	molecular_function	0.010499	2
	GO:0045741	positive regulation of epidermal growth factor-activated receptor activity	biological_process	0.010499	2
	GO:0007498	mesoderm development	biological_process	0.010609	7
	GO:0045088	regulation of innate immune response	biological_process	0.010711	11
	GO:0023057	negative regulation of signaling	biological_process	0.010727	38
	GO:0009968	negative regulation of signal transduction	biological_process	0.01078	36
	GO:0046530	photoreceptor cell differentiation	biological_process	0.010815	5
	GO:1903557	positive regulation of tumor necrosis factor superfamily cytokine production	biological_process	0.010822	5
	GO:0045814	negative regulation of gene expression, epigenetic	biological_process	0.010845	6
	GO:0035295	tube development	biological_process	0.010967	22
	GO:0045620	negative regulation of lymphocyte differentiation	biological_process	0.01098	4
	GO:1902893	regulation of pri-miRNA transcription from RNA polymerase II promoter	biological_process	0.01099	4
	GO:0001667	ameboidal-type cell migration	biological_process	0.011114	16
	GO:0031397	negative regulation of protein ubiquitination	biological_process	0.011218	7
	GO:0031981	nuclear lumen	cellular_component	0.0114	101
	GO:0002699	positive regulation of immune effector process	biological_process	0.011555	10
	GO:0051100	negative regulation of binding	biological_process	0.012082	8
	GO:1901988	negative regulation of cell cycle phase transition	biological_process	0.012098	8
	GO:0000082	G1/S transition of mitotic cell cycle	biological_process	0.0121	8
	GO:0006928	movement of cell or subcellular component	biological_process	0.012198	54
	GO:0042044	fluid transport	biological_process	0.012309	3
	GO:0002719	negative regulation of cytokine production involved in immune response	biological_process	0.012311	3
	GO:0010712	regulation of collagen metabolic process	biological_process	0.012334	3
	GO:0044246	regulation of multicellular organismal metabolic process	biological_process	0.012334	3
	GO:0048339	paraxial mesoderm development	biological_process	0.012367	3
	GO:0071704	organic substance metabolic process	biological_process	0.012407	277
	GO:0045786	negative regulation of cell cycle	biological_process	0.012449	16
	GO:0009056	catabolic process	biological_process	0.012793	64
	GO:0023056	positive regulation of signaling	biological_process	0.012854	46
	GO:0007162	negative regulation of cell adhesion	biological_process	0.012947	11
	GO:0032147	activation of protein kinase activity	biological_process	0.013021	12
	GO:0050868	negative regulation of T cell activation	biological_process	0.013233	6
	GO:0050864	regulation of B cell activation	biological_process	0.013308	8
	GO:0016458	gene silencing	biological_process	0.013424	9
	GO:0040029	regulation of gene expression, epigenetic	biological_process	0.013514	12
	GO:0072350	tricarboxylic acid metabolic process	biological_process	0.013584	4
	GO:1904667	negative regulation of ubiquitin protein ligase activity	biological_process	0.013589	4
	GO:0051972	regulation of telomerase activity	biological_process	0.013589	4
	GO:0050891	multicellular organismal water homeostasis	biological_process	0.013594	4
	GO:0031974	membrane-enclosed lumen	cellular_component	0.013694	108
	GO:0010648	negative regulation of cell communication	biological_process	0.013772	38
	GO:0022408	negative regulation of cell-cell adhesion	biological_process	0.014004	8
	GO:0016064	immunoglobulin mediated immune response	biological_process	0.014062	7
	GO:0019724	B cell mediated immunity	biological_process	0.014062	7
	GO:0002702	positive regulation of production of molecular mediator of immune response	biological_process	0.014109	6
	GO:0002443	leukocyte mediated immunity	biological_process	0.014207	13
	GO:0019869	chloride channel inhibitor activity	molecular_function	0.014219	2
	GO:0018108	peptidyl-tyrosine phosphorylation	biological_process	0.014271	14
	GO:0032463	negative regulation of protein homooligomerization	biological_process	0.014326	2
	GO:0034616	response to laminar fluid shear stress	biological_process	0.014327	2
	GO:0016714	oxidoreductase activity, acting on paired donors, with incorporation or reduction of molecular oxygen, reduced pteridine as one donor, and incorporation of one atom of oxygen	molecular_function	0.014368	2
	GO:0044003	modification by symbiont of host morphology or physiology	biological_process	0.014369	3
	GO:0048011	neurotrophin TRK receptor signaling pathway	biological_process	0.014369	3
	GO:0032930	positive regulation of superoxide anion generation	biological_process	0.014389	2
	GO:2000543	positive regulation of gastrulation	biological_process	0.014406	2
	GO:0016290	palmitoyl-CoA hydrolase activity	molecular_function	0.014429	2
	GO:0035095	behavioral response to nicotine	biological_process	0.014432	2
	GO:0032906	transforming growth factor beta2 production	biological_process	0.014432	2
	GO:0032909	regulation of transforming growth factor beta2 production	biological_process	0.014432	2
	GO:0048341	paraxial mesoderm formation	biological_process	0.014432	2
	GO:0070208	protein heterotrimerization	biological_process	0.014432	2
	GO:2000394	positive regulation of lamellipodium morphogenesis	biological_process	0.014432	2
	GO:0000183	chromatin silencing at rDNA	biological_process	0.014432	2
	GO:0051767	nitric-oxide synthase biosynthetic process	biological_process	0.014432	2
	GO:0051769	regulation of nitric-oxide synthase biosynthetic process	biological_process	0.014432	2
	GO:1904321	response to forskolin	biological_process	0.014432	2
	GO:1904322	cellular response to forskolin	biological_process	0.014432	2
	GO:0035239	tube morphogenesis	biological_process	0.014571	15
	GO:0002706	regulation of lymphocyte mediated immunity	biological_process	0.014698	8
	GO:0005088	Ras guanyl-nucleotide exchange factor activity	molecular_function	0.014715	8
	GO:0006629	lipid metabolic process	biological_process	0.014731	37
	GO:0016773	phosphotransferase activity, alcohol group as acceptor	molecular_function	0.014742	28
	GO:0008285	negative regulation of cell proliferation	biological_process	0.014769	20
	GO:0051289	protein homotetramerization	biological_process	0.014824	5
	GO:0051250	negative regulation of lymphocyte activation	biological_process	0.014871	7
	GO:0009247	glycolipid biosynthetic process	biological_process	0.014895	5
	GO:0016324	apical plasma membrane	cellular_component	0.0153	10
	GO:0018212	peptidyl-tyrosine modification	biological_process	0.015607	14
	GO:0007369	gastrulation	biological_process	0.015949	9
	GO:0010647	positive regulation of cell communication	biological_process	0.016166	46
	GO:0016301	kinase activity	molecular_function	0.016318	30
	GO:0016891	endoribonuclease activity, producing 5'-phosphomonoesters	molecular_function	0.016457	3
	GO:0030890	positive regulation of B cell proliferation	biological_process	0.016482	4
	GO:1903321	negative regulation of protein modification by small protein conjugation or removal	biological_process	0.016511	7
	GO:0007050	cell cycle arrest	biological_process	0.016551	7
	GO:0071634	regulation of transforming growth factor beta production	biological_process	0.016592	3
	GO:0072073	kidney epithelium development	biological_process	0.016914	8
	GO:0043085	positive regulation of catalytic activity	biological_process	0.016962	38
	GO:0009057	macromolecule catabolic process	biological_process	0.016966	38
	GO:0050776	regulation of immune response	biological_process	0.017064	23
	GO:0010631	epithelial cell migration	biological_process	0.017086	12
	GO:0060968	regulation of gene silencing	biological_process	0.017266	5
	GO:0060395	SMAD protein signal transduction	biological_process	0.017268	5
	GO:0007154	cell communication	biological_process	0.017338	160
	GO:0045930	negative regulation of mitotic cell cycle	biological_process	0.017846	10
	GO:0051701	interaction with host	biological_process	0.018014	6
	GO:0001508	action potential	biological_process	0.018047	6
	GO:0045599	negative regulation of fat cell differentiation	biological_process	0.018138	4
	GO:0005654	nucleoplasm	cellular_component	0.018146	78
	GO:0030104	water homeostasis	biological_process	0.018156	4
	GO:0090132	epithelium migration	biological_process	0.018227	12
	GO:0031226	intrinsic component of plasma membrane	cellular_component	0.018287	39
	GO:0043393	regulation of protein binding	biological_process	0.018511	10
	GO:2000278	regulation of DNA biosynthetic process	biological_process	0.018557	5
	GO:0017081	chloride channel regulator activity	molecular_function	0.018654	2
	GO:2000317	negative regulation of T-helper 17 type immune response	biological_process	0.01881	2
	GO:2000320	negative regulation of T-helper 17 cell differentiation	biological_process	0.01881	2
	GO:0045792	negative regulation of cell size	biological_process	0.018813	2
	GO:0021892	cerebral cortex GABAergic interneuron differentiation	biological_process	0.018887	2
	GO:0010455	positive regulation of cell fate commitment	biological_process	0.018887	2
	GO:0008541	proteasome regulatory particle, lid subcomplex	cellular_component	0.018896	2
	GO:0072177	mesonephric duct development	biological_process	0.018896	2
	GO:0006658	phosphatidylserine metabolic process	biological_process	0.018896	2
	GO:0006072	glycerol-3-phosphate metabolic process	biological_process	0.018896	2
	GO:0032048	cardiolipin metabolic process	biological_process	0.018896	2
	GO:0043649	dicarboxylic acid catabolic process	biological_process	0.018896	2
	GO:0097011	cellular response to granulocyte macrophage colony-stimulating factor stimulus	biological_process	0.018896	2
	GO:0097012	response to granulocyte macrophage colony-stimulating factor	biological_process	0.018896	2
	GO:0032964	collagen biosynthetic process	biological_process	0.018928	3
	GO:0042554	superoxide anion generation	biological_process	0.018944	3
	GO:0071604	transforming growth factor beta production	biological_process	0.01897	3
	GO:0009967	positive regulation of signal transduction	biological_process	0.01904	41
	GO:0007165	signal transduction	biological_process	0.019054	146
	GO:0030510	regulation of BMP signaling pathway	biological_process	0.019134	6
	GO:0016772	transferase activity, transferring phosphorus-containing groups	molecular_function	0.019288	34
	GO:0044843	cell cycle G1/S phase transition	biological_process	0.019387	8
	GO:0045596	negative regulation of cell differentiation	biological_process	0.019504	21
	GO:0006796	phosphate-containing compound metabolic process	biological_process	0.019572	87
	GO:0048729	tissue morphogenesis	biological_process	0.019644	23
	GO:0061614	pri-miRNA transcription from RNA polymerase II promoter	biological_process	0.019845	4
	GO:0001938	positive regulation of endothelial cell proliferation	biological_process	0.019855	5
	GO:0010717	regulation of epithelial to mesenchymal transition	biological_process	0.01986	5
	GO:0061098	positive regulation of protein tyrosine kinase activity	biological_process	0.019864	4
	GO:0007264	small GTPase mediated signal transduction	biological_process	0.020129	20
	GO:0006793	phosphorus metabolic process	biological_process	0.020216	88
	GO:0002009	morphogenesis of an epithelium	biological_process	0.020374	18
	GO:0043405	regulation of MAP kinase activity	biological_process	0.020445	11
	GO:0048732	gland development	biological_process	0.020764	15
	GO:2000113	negative regulation of cellular macromolecule biosynthetic process	biological_process	0.020904	42
	GO:0008152	metabolic process	biological_process	0.020961	294
	GO:0002718	regulation of cytokine production involved in immune response	biological_process	0.021261	5
	GO:0046467	membrane lipid biosynthetic process	biological_process	0.021269	7
	GO:0090130	tissue migration	biological_process	0.021327	12
	GO:0040011	locomotion	biological_process	0.021359	48
	GO:0090218	positive regulation of lipid kinase activity	biological_process	0.021397	3
	GO:0007588	excretion	biological_process	0.021521	3
	GO:0010453	regulation of cell fate commitment	biological_process	0.021522	3
	GO:0043551	regulation of phosphatidylinositol 3-kinase activity	biological_process	0.021591	4
	GO:1904666	regulation of ubiquitin protein ligase activity	biological_process	0.021661	4
	GO:0048546	digestive tract morphogenesis	biological_process	0.021667	4
	GO:0003714	transcription corepressor activity	molecular_function	0.021982	9
	GO:0070013	intracellular organelle lumen	cellular_component	0.022285	105
	GO:0009719	response to endogenous stimulus	biological_process	0.022574	38
	GO:0017015	regulation of transforming growth factor beta receptor signaling pathway	biological_process	0.022633	6
	GO:0072163	mesonephric epithelium development	biological_process	0.022648	6
	GO:0072164	mesonephric tubule development	biological_process	0.022648	6
	GO:0043233	organelle lumen	cellular_component	0.022828	105
	GO:0060284	regulation of cell development	biological_process	0.02321	28
	GO:0002700	regulation of production of molecular mediator of immune response	biological_process	0.023372	7
	GO:0014031	mesenchymal cell development	biological_process	0.023728	9
	GO:0070234	positive regulation of T cell apoptotic process	biological_process	0.023756	2
	GO:0050730	regulation of peptidyl-tyrosine phosphorylation	biological_process	0.023757	10
	GO:0034450	ubiquitin-ubiquitin ligase activity	molecular_function	0.023858	2
	GO:0032926	negative regulation of activin receptor signaling pathway	biological_process	0.023858	2
	GO:0003091	renal water homeostasis	biological_process	0.023858	2
	GO:2000392	regulation of lamellipodium morphogenesis	biological_process	0.023858	2
	GO:0000083	regulation of transcription involved in G1/S transition of mitotic cell cycle	biological_process	0.023858	2
	GO:0046471	phosphatidylglycerol metabolic process	biological_process	0.023858	2
	GO:0044255	cellular lipid metabolic process	biological_process	0.023909	29
	GO:0034111	negative regulation of homotypic cell-cell adhesion	biological_process	0.023915	6
	GO:0050731	positive regulation of peptidyl-tyrosine phosphorylation	biological_process	0.023965	8
	GO:0031625	ubiquitin protein ligase binding	molecular_function	0.023986	12
	GO:0030178	negative regulation of Wnt signaling pathway	biological_process	0.024015	8
	GO:0060444	branching involved in mammary gland duct morphogenesis	biological_process	0.024199	3
	GO:0002724	regulation of T cell cytokine production	biological_process	0.02421	3
	GO:0045830	positive regulation of isotype switching	biological_process	0.024232	3
	GO:0001958	endochondral ossification	biological_process	0.024244	3
	GO:0036075	replacement ossification	biological_process	0.024244	3
	GO:0043204	perikaryon	cellular_component	0.024249	3
	GO:0007492	endoderm development	biological_process	0.024278	5
	GO:0051287	NAD binding	molecular_function	0.024281	5
	GO:0044428	nuclear part	cellular_component	0.024305	110
	GO:0009986	cell surface	cellular_component	0.024774	26
	GO:0030163	protein catabolic process	biological_process	0.024825	31
	GO:0008016	regulation of heart contraction	biological_process	0.02498	8
	GO:0071900	regulation of protein serine/threonine kinase activity	biological_process	0.025011	16
	GO:0043009	chordate embryonic development	biological_process	0.025345	22
	GO:1901990	regulation of mitotic cell cycle phase transition	biological_process	0.025466	10
	GO:0048806	genitalia development	biological_process	0.025563	4
	GO:0072132	mesenchyme morphogenesis	biological_process	0.025565	4
	GO:0045089	positive regulation of innate immune response	biological_process	0.025594	9
	GO:0098609	cell-cell adhesion	biological_process	0.025679	27
	GO:0060485	mesenchyme development	biological_process	0.025703	11
	GO:0002697	regulation of immune effector process	biological_process	0.025774	13
	GO:0006342	chromatin silencing	biological_process	0.025882	5
	GO:0003824	catalytic activity	molecular_function	0.026219	163
	GO:0043126	regulation of 1-phosphatidylinositol 4-kinase activity	biological_process	0.026373	1
	GO:0043128	positive regulation of 1-phosphatidylinositol 4-kinase activity	biological_process	0.026373	1
	GO:1904350	regulation of protein catabolic process in the vacuole	biological_process	0.026373	1
	GO:1904352	positive regulation of protein catabolic process in the vacuole	biological_process	0.026373	1
	GO:0033204	ribonuclease P RNA binding	molecular_function	0.026448	1
	GO:0016036	cellular response to phosphate starvation	biological_process	0.026476	1
	GO:0047017	prostaglandin-F synthase activity	molecular_function	0.026486	1
	GO:0044325	ion channel binding	molecular_function	0.026603	6
	GO:0010496	intercellular transport	biological_process	0.026603	1
	GO:1902585	single-organism intercellular transport	biological_process	0.026603	1
	GO:1990349	gap junction-mediated intercellular transport	biological_process	0.026603	1
	GO:0036250	peroxisome transport along microtubule	biological_process	0.026727	1
	GO:0044721	protein import into peroxisome matrix, substrate release	biological_process	0.026727	1
	GO:1901090	regulation of protein tetramerization	biological_process	0.026727	1
	GO:1901091	negative regulation of protein tetramerization	biological_process	0.026727	1
	GO:1901093	regulation of protein homotetramerization	biological_process	0.026727	1
	GO:1901094	negative regulation of protein homotetramerization	biological_process	0.026727	1
	GO:0051896	regulation of protein kinase B signaling	biological_process	0.026826	7
	GO:0050778	positive regulation of immune response	biological_process	0.026843	19
	GO:1903659	regulation of complement-dependent cytotoxicity	biological_process	0.026862	1
	GO:1903660	negative regulation of complement-dependent cytotoxicity	biological_process	0.026862	1
	GO:0006064	glucuronate catabolic process	biological_process	0.026883	1
	GO:0042839	D-glucuronate metabolic process	biological_process	0.026883	1
	GO:0042840	D-glucuronate catabolic process	biological_process	0.026883	1
	GO:0047939	L-glucuronate reductase activity	molecular_function	0.026883	1
	GO:0002644	negative regulation of tolerance induction	biological_process	0.026904	1
	GO:0051260	protein homooligomerization	biological_process	0.02704	12
	GO:0002701	negative regulation of production of molecular mediator of immune response	biological_process	0.027088	3
	GO:0046636	negative regulation of alpha-beta T cell activation	biological_process	0.02712	3
	GO:0038009	regulation of signal transduction by receptor internalization	biological_process	0.02713	1
	GO:0051394	regulation of nerve growth factor receptor activity	biological_process	0.02713	1
	GO:0060299	negative regulation of sarcomere organization	biological_process	0.02713	1
	GO:1900826	negative regulation of membrane depolarization during cardiac muscle cell action potential	biological_process	0.02713	1
	GO:1902895	positive regulation of pri-miRNA transcription from RNA polymerase II promoter	biological_process	0.027145	3
	GO:0004807	triose-phosphate isomerase activity	molecular_function	0.027145	1
	GO:0031260	pseudopodium membrane	cellular_component	0.027161	1
	GO:1990402	embryonic liver development	biological_process	0.027169	1
	GO:0031935	regulation of chromatin silencing	biological_process	0.02717	3
	GO:0005838	proteasome regulatory particle	cellular_component	0.027177	3
	GO:0015850	organic hydroxy compound transport	biological_process	0.027239	10
	GO:0060562	epithelial tube morphogenesis	biological_process	0.027246	13
	GO:0000053	argininosuccinate metabolic process	biological_process	0.027269	1
	GO:0004055	argininosuccinate synthase activity	molecular_function	0.027269	1
	GO:0050104	L-gulonate 3-dehydrogenase activity	molecular_function	0.02727	1
	GO:0005087	Ran guanyl-nucleotide exchange factor activity	molecular_function	0.027287	1
	GO:0090226	regulation of microtubule nucleation by Ran protein signal transduction	biological_process	0.027287	1
	GO:0047915	ganglioside galactosyltransferase activity	molecular_function	0.027305	1
	GO:0004511	tyrosine 3-monooxygenase activity	molecular_function	0.027337	1
	GO:0006585	dopamine biosynthetic process from tyrosine	biological_process	0.027337	1
	GO:0042414	epinephrine metabolic process	biological_process	0.027337	1
	GO:0042418	epinephrine biosynthetic process	biological_process	0.027337	1
	GO:0014905	myoblast fusion involved in skeletal muscle regeneration	biological_process	0.02737	1
	GO:0033781	cholesterol 24-hydroxylase activity	molecular_function	0.027378	1
	GO:0000825	inositol tetrakisphosphate 6-kinase activity	molecular_function	0.027387	1
	GO:0047325	inositol tetrakisphosphate 1-kinase activity	molecular_function	0.027387	1
	GO:0051765	inositol tetrakisphosphate kinase activity	molecular_function	0.027387	1
	GO:0052725	inositol-1,3,4-trisphosphate 6-kinase activity	molecular_function	0.027387	1
	GO:0052726	inositol-1,3,4-trisphosphate 5-kinase activity	molecular_function	0.027387	1
	GO:0005287	high-affinity basic amino acid transmembrane transporter activity	molecular_function	0.027403	1
	GO:0005289	high-affinity arginine transmembrane transporter activity	molecular_function	0.027403	1
	GO:0005292	high-affinity lysine transmembrane transporter activity	molecular_function	0.027403	1
	GO:0019150	D-ribulokinase activity	molecular_function	0.027403	1
	GO:0003905	alkylbase DNA N-glycosylase activity	molecular_function	0.027404	1
	GO:0005724	nuclear telomeric heterochromatin	cellular_component	0.027409	1
	GO:0031940	positive regulation of chromatin silencing at telomere	biological_process	0.027409	1
	GO:0045872	positive regulation of rhodopsin gene expression	biological_process	0.027418	1
	GO:0006408	snRNA export from nucleus	biological_process	0.027422	1
	GO:0004047	aminomethyltransferase activity	molecular_function	0.027439	1
	GO:0043509	activin A complex	cellular_component	0.027451	1
	GO:0048180	activin complex	cellular_component	0.027451	1
	GO:0008518	reduced folate carrier activity	molecular_function	0.02746	1
	GO:0015350	methotrexate transporter activity	molecular_function	0.02746	1
	GO:0098838	reduced folate transmembrane transport	biological_process	0.02746	1
	GO:0004797	thymidine kinase activity	molecular_function	0.027463	1
	GO:0003882	CDP-diacylglycerol-serine O-phosphatidyltransferase activity	molecular_function	0.027472	1
	GO:0004113	2',3'-cyclic-nucleotide 3'-phosphodiesterase activity	molecular_function	0.027472	1
	GO:0015254	glycerol channel activity	molecular_function	0.027472	1
	GO:0004314	[acyl-carrier-protein] S-malonyltransferase activity	molecular_function	0.027472	1
	GO:0016419	S-malonyltransferase activity	molecular_function	0.027472	1
	GO:0016420	malonyltransferase activity	molecular_function	0.027472	1
	GO:0004852	uroporphyrinogen-III synthase activity	molecular_function	0.027472	1
	GO:0006780	uroporphyrinogen III biosynthetic process	biological_process	0.027472	1
	GO:0046502	uroporphyrinogen III metabolic process	biological_process	0.027472	1
	GO:0019785	ISG15-specific protease activity	molecular_function	0.027472	1
	GO:0030382	sperm mitochondrion organization	biological_process	0.027472	1
	GO:0046814	coreceptor-mediated virion attachment to host cell	biological_process	0.027472	1
	GO:0097057	TRAF2-GSTP1 complex	cellular_component	0.027472	1
	GO:0032127	dense core granule membrane	cellular_component	0.027472	1
	GO:0072680	extracellular matrix-dependent thymocyte migration	biological_process	0.027472	1
	GO:0072681	fibronectin-dependent thymocyte migration	biological_process	0.027472	1
	GO:0090038	negative regulation of protein kinase C signaling	biological_process	0.027472	1
	GO:2000413	regulation of fibronectin-dependent thymocyte migration	biological_process	0.027472	1
	GO:2000415	positive regulation of fibronectin-dependent thymocyte migration	biological_process	0.027472	1
	GO:0031703	type 2 angiotensin receptor binding	molecular_function	0.027472	1
	GO:0043315	positive regulation of neutrophil degranulation	biological_process	0.027472	1
	GO:1902565	positive regulation of neutrophil activation	biological_process	0.027472	1
	GO:0045183	translation factor activity, non-nucleic acid binding	molecular_function	0.027472	1
	GO:0000250	lanosterol synthase activity	molecular_function	0.027472	1
	GO:0001054	RNA polymerase I activity	molecular_function	0.027472	1
	GO:0001165	RNA polymerase I upstream control element sequence-specific DNA binding	molecular_function	0.027472	1
	GO:0001626	nociceptin receptor activity	molecular_function	0.027472	1
	GO:0003136	negative regulation of heart induction by canonical Wnt signaling pathway	biological_process	0.027472	1
	GO:0003842	1-pyrroline-5-carboxylate dehydrogenase activity	molecular_function	0.027472	1
	GO:0004149	dihydrolipoyllysine-residue succinyltransferase activity	molecular_function	0.027472	1
	GO:0005260	channel-conductance-controlling ATPase activity	molecular_function	0.027472	1
	GO:0008448	N-acetylglucosamine-6-phosphate deacetylase activity	molecular_function	0.027472	1
	GO:0009386	translational attenuation	biological_process	0.027472	1
	GO:0009917	sterol 5-alpha reductase activity	molecular_function	0.027472	1
	GO:0009997	negative regulation of cardioblast cell fate specification	biological_process	0.027472	1
	GO:0010626	negative regulation of Schwann cell proliferation	biological_process	0.027472	1
	GO:0016751	S-succinyltransferase activity	molecular_function	0.027472	1
	GO:0021771	lateral geniculate nucleus development	biological_process	0.027472	1
	GO:0021874	Wnt signaling pathway involved in forebrain neuroblast division	biological_process	0.027472	1
	GO:0030379	neurotensin receptor activity, non-G-protein coupled	molecular_function	0.027472	1
	GO:0031559	oxidosqualene cyclase activity	molecular_function	0.027472	1
	GO:0031962	mineralocorticoid receptor binding	molecular_function	0.027472	1
	GO:0034124	regulation of MyD88-dependent toll-like receptor signaling pathway	biological_process	0.027472	1
	GO:0034213	quinolinate catabolic process	biological_process	0.027472	1
	GO:0034417	bisphosphoglycerate 3-phosphatase activity	molecular_function	0.027472	1
	GO:0035578	azurophil granule lumen	cellular_component	0.027472	1
	GO:0036328	VEGF-C-activated receptor activity	molecular_function	0.027472	1
	GO:0042660	positive regulation of cell fate specification	biological_process	0.027472	1
	GO:0042684	cardioblast cell fate commitment	biological_process	0.027472	1
	GO:0042685	cardioblast cell fate specification	biological_process	0.027472	1
	GO:0042686	regulation of cardioblast cell fate specification	biological_process	0.027472	1
	GO:0045590	negative regulation of regulatory T cell differentiation	biological_process	0.027472	1
	GO:0048337	positive regulation of mesodermal cell fate specification	biological_process	0.027472	1
	GO:0050656	3'-phosphoadenosine 5'-phosphosulfate binding	molecular_function	0.027472	1
	GO:0051595	response to methylglyoxal	biological_process	0.027472	1
	GO:0060243	negative regulation of cell growth involved in contact inhibition	biological_process	0.027472	1
	GO:0061163	endoplasmic reticulum polarization	biological_process	0.027472	1
	GO:0061642	chemoattraction of axon	biological_process	0.027472	1
	GO:0072704	response to mercaptoethanol	biological_process	0.027472	1
	GO:0072705	cellular response to mercaptoethanol	biological_process	0.027472	1
	GO:0090409	malonyl-CoA synthetase activity	molecular_function	0.027472	1
	GO:0090410	malonate catabolic process	biological_process	0.027472	1
	GO:0097451	glial limiting end-foot	cellular_component	0.027472	1
	GO:1901320	negative regulation of heart induction	biological_process	0.027472	1
	GO:1901675	negative regulation of histone H3-K27 acetylation	biological_process	0.027472	1
	GO:1902159	regulation of cyclic nucleotide-gated ion channel activity	biological_process	0.027472	1
	GO:1902161	positive regulation of cyclic nucleotide-gated ion channel activity	biological_process	0.027472	1
	GO:1902349	response to chloroquine	biological_process	0.027472	1
	GO:1902350	cellular response to chloroquine	biological_process	0.027472	1
	GO:1902941	regulation of voltage-gated chloride channel activity	biological_process	0.027472	1
	GO:1902943	positive regulation of voltage-gated chloride channel activity	biological_process	0.027472	1
	GO:1903797	positive regulation of inorganic anion transmembrane transport	biological_process	0.027472	1
	GO:1904373	response to kainic acid	biological_process	0.027472	1
	GO:1990275	preribosome binding	molecular_function	0.027472	1
	GO:2000044	negative regulation of cardiac cell fate specification	biological_process	0.027472	1
	GO:2000081	positive regulation of canonical Wnt signaling pathway involved in controlling type B pancreatic cell proliferation	biological_process	0.027472	1
	GO:1901373	lipid hydroperoxide transport	biological_process	0.027472	1
	GO:1902216	positive regulation of interleukin-4-mediated signaling pathway	biological_process	0.027472	1
	GO:0072287	metanephric distal tubule morphogenesis	biological_process	0.027472	1
	GO:0048864	stem cell development	biological_process	0.0275	9
	GO:1902106	negative regulation of leukocyte differentiation	biological_process	0.027515	5
	GO:0008593	regulation of Notch signaling pathway	biological_process	0.027547	5
	GO:0001823	mesonephros development	biological_process	0.027995	6
	GO:0090288	negative regulation of cellular response to growth factor stimulus	biological_process	0.028104	7
	GO:0000122	negative regulation of transcription from RNA polymerase II promoter	biological_process	0.028355	27
	GO:0002694	regulation of leukocyte activation	biological_process	0.028644	17
	GO:0010629	negative regulation of gene expression	biological_process	0.028721	45
	GO:0009653	anatomical structure morphogenesis	biological_process	0.029098	74
	GO:0034713	type I transforming growth factor beta receptor binding	molecular_function	0.029122	2
	GO:2000047	regulation of cell-cell adhesion mediated by cadherin	biological_process	0.029287	2
	GO:0072017	distal tubule development	biological_process	0.029287	2
	GO:0072070	loop of Henle development	biological_process	0.029287	2
	GO:0071636	positive regulation of transforming growth factor beta production	biological_process	0.029287	2
	GO:1901201	regulation of extracellular matrix assembly	biological_process	0.029288	2
	GO:0031957	very long-chain fatty acid-CoA ligase activity	molecular_function	0.029288	2
	GO:0070633	transepithelial transport	biological_process	0.029288	2
	GO:0090128	regulation of synapse maturation	biological_process	0.029288	2
	GO:0040008	regulation of growth	biological_process	0.029766	19
	GO:0086001	cardiac muscle cell action potential	biological_process	0.029817	4
	GO:0071158	positive regulation of cell cycle arrest	biological_process	0.030235	3
	GO:0085029	extracellular matrix assembly	biological_process	0.030235	3
	GO:0008536	Ran GTPase binding	molecular_function	0.030248	3
	GO:0043412	macromolecule modification	biological_process	0.03041	106
	GO:0048519	negative regulation of biological process	biological_process	0.030537	119
	GO:0009792	embryo development ending in birth or egg hatching	biological_process	0.030558	22
	GO:0045121	membrane raft	cellular_component	0.030598	9
	GO:0048870	cell motility	biological_process	0.030599	42
	GO:0051674	localization of cell	biological_process	0.030599	42
	GO:0010634	positive regulation of epithelial cell migration	biological_process	0.030672	7
	GO:0016247	channel regulator activity	molecular_function	0.030891	6
	GO:0090101	negative regulation of transmembrane receptor protein serine/threonine kinase signaling pathway	biological_process	0.030973	6
	GO:0030516	regulation of axon extension	biological_process	0.031043	5
	GO:0048523	negative regulation of cellular process	biological_process	0.031284	112
	GO:0060255	regulation of macromolecule metabolic process	biological_process	0.031638	145
	GO:0008361	regulation of cell size	biological_process	0.031686	8
	GO:2001251	negative regulation of chromosome organization	biological_process	0.031991	7
	GO:0045216	cell-cell junction organization	biological_process	0.032026	10
	GO:0005160	transforming growth factor beta receptor binding	molecular_function	0.032085	4
	GO:0086003	cardiac muscle cell contraction	biological_process	0.032112	4
	GO:0086004	regulation of cardiac muscle cell contraction	biological_process	0.032112	4
	GO:0022604	regulation of cell morphogenesis	biological_process	0.032262	19
	GO:0030154	cell differentiation	biological_process	0.032267	91
	GO:0006464	cellular protein modification process	biological_process	0.032419	101
	GO:0036211	protein modification process	biological_process	0.032419	101
	GO:0048675	axon extension	biological_process	0.032541	6
	GO:0044452	nucleolar part	cellular_component	0.032768	9
	GO:0044389	ubiquitin-like protein ligase binding	molecular_function	0.032857	12
	GO:0002696	positive regulation of leukocyte activation	biological_process	0.032895	12
	GO:0061097	regulation of protein tyrosine kinase activity	biological_process	0.03292	5
	GO:0002449	lymphocyte mediated immunity	biological_process	0.033002	10
	GO:0010605	negative regulation of macromolecule metabolic process	biological_process	0.033098	66
	GO:0001650	fibrillar center	cellular_component	0.033363	7
	GO:0071495	cellular response to endogenous stimulus	biological_process	0.033466	32
	GO:0045911	positive regulation of DNA recombination	biological_process	0.033502	3
	GO:0051348	negative regulation of transferase activity	biological_process	0.033711	11
	GO:0048762	mesenchymal cell differentiation	biological_process	0.033921	9
	GO:0060078	regulation of postsynaptic membrane potential	biological_process	0.034163	6
	GO:0060688	regulation of morphogenesis of a branching structure	biological_process	0.034498	4
	GO:0044093	positive regulation of molecular function	biological_process	0.034617	44
	GO:0042127	regulation of cell proliferation	biological_process	0.034675	39
	GO:0006644	phospholipid metabolic process	biological_process	0.034753	14
	GO:0002695	negative regulation of leukocyte activation	biological_process	0.034806	7
	GO:0043648	dicarboxylic acid metabolic process	biological_process	0.034832	5
	GO:0044238	primary metabolic process	biological_process	0.034892	263
	GO:0022603	regulation of anatomical structure morphogenesis	biological_process	0.034914	31
	GO:0001618	virus receptor activity	molecular_function	0.034921	2
	GO:0032460	negative regulation of protein oligomerization	biological_process	0.034996	2
	GO:0070411	I-SMAD binding	molecular_function	0.035041	2
	GO:0003015	heart process	biological_process	0.035067	9
	GO:0032928	regulation of superoxide anion generation	biological_process	0.03509	2
	GO:0007183	SMAD protein complex assembly	biological_process	0.03509	2
	GO:0046625	sphingolipid binding	molecular_function	0.03514	2
	GO:0020027	hemoglobin metabolic process	biological_process	0.03515	2
	GO:0001973	adenosine receptor signaling pathway	biological_process	0.035155	2
	GO:0021978	telencephalon regionalization	biological_process	0.035155	2
	GO:0048484	enteric nervous system development	biological_process	0.035155	2
	GO:0004653	polypeptide N-acetylgalactosaminyltransferase activity	molecular_function	0.035155	2
	GO:0031435	mitogen-activated protein kinase kinase kinase binding	molecular_function	0.035155	2
	GO:0034162	toll-like receptor 9 signaling pathway	biological_process	0.035155	2
	GO:0042053	regulation of dopamine metabolic process	biological_process	0.035155	2
	GO:0042069	regulation of catecholamine metabolic process	biological_process	0.035155	2
	GO:0044295	axonal growth cone	cellular_component	0.035155	2
	GO:0044700	single organism signaling	biological_process	0.035357	153
	GO:0043406	positive regulation of MAP kinase activity	biological_process	0.035372	8
	GO:0009790	embryo development	biological_process	0.035445	31
	GO:0042692	muscle cell differentiation	biological_process	0.035643	14
	GO:0000904	cell morphogenesis involved in differentiation	biological_process	0.035842	25
	GO:0098602	single organism cell adhesion	biological_process	0.035977	23
	GO:0004672	protein kinase activity	molecular_function	0.035977	23
	GO:0010948	negative regulation of cell cycle process	biological_process	0.036306	9
	GO:0006950	response to stress	biological_process	0.036307	83
	GO:0042391	regulation of membrane potential	biological_process	0.036507	14
	GO:0051179	localization	biological_process	0.036516	149
	GO:0032846	positive regulation of homeostatic process	biological_process	0.036798	8
	GO:0001666	response to hypoxia	biological_process	0.036803	8
	GO:1901615	organic hydroxy compound metabolic process	biological_process	0.036835	16
	GO:0005942	phosphatidylinositol 3-kinase complex	cellular_component	0.036876	3
	GO:0045581	negative regulation of T cell differentiation	biological_process	0.036917	3
	GO:0003401	axis elongation	biological_process	0.036945	3
	GO:0051973	positive regulation of telomerase activity	biological_process	0.036972	3
	GO:0045087	innate immune response	biological_process	0.03698	17
	GO:1903115	regulation of actin filament-based movement	biological_process	0.037005	4
	GO:0002824	positive regulation of adaptive immune response based on somatic recombination of immune receptors built from immunoglobulin superfamily domains	biological_process	0.037507	6
	GO:0023052	signaling	biological_process	0.037645	153
	GO:0036293	response to decreased oxygen levels	biological_process	0.038156	8
	GO:0061061	muscle structure development	biological_process	0.038434	19
	GO:0031396	regulation of protein ubiquitination	biological_process	0.038503	10
	GO:0050867	positive regulation of cell activation	biological_process	0.038624	12
	GO:0018958	phenol-containing compound metabolic process	biological_process	0.038813	5
	GO:0055117	regulation of cardiac muscle contraction	biological_process	0.038823	5
	GO:0046486	glycerolipid metabolic process	biological_process	0.039109	13
	GO:0045834	positive regulation of lipid metabolic process	biological_process	0.039194	6
	GO:0050896	response to stimulus	biological_process	0.039212	203
	GO:0002821	positive regulation of adaptive immune response	biological_process	0.039264	6
	GO:0050790	regulation of catalytic activity	biological_process	0.039481	58
	GO:0032760	positive regulation of tumor necrosis factor production	biological_process	0.039653	4
	GO:0010558	negative regulation of macromolecule biosynthetic process	biological_process	0.040286	42
	GO:1903727	positive regulation of phospholipid metabolic process	biological_process	0.040417	3
	GO:0030155	regulation of cell adhesion	biological_process	0.040437	21
	GO:0045471	response to ethanol	biological_process	0.040577	3
	GO:0007094	mitotic spindle assembly checkpoint	biological_process	0.04059	3
	GO:0051436	negative regulation of ubiquitin-protein ligase activity involved in mitotic cell cycle	biological_process	0.04059	3
	GO:0051439	regulation of ubiquitin-protein ligase activity involved in mitotic cell cycle	biological_process	0.04059	3
	GO:0071174	mitotic spindle checkpoint	biological_process	0.04059	3
	GO:0022624	proteasome accessory complex	cellular_component	0.040602	3
	GO:0048863	stem cell differentiation	biological_process	0.040761	12
	GO:0051099	positive regulation of binding	biological_process	0.040918	7
	GO:0002367	cytokine production involved in immune response	biological_process	0.04097	5
	GO:0006641	triglyceride metabolic process	biological_process	0.041008	5
	GO:0047555	3',5'-cyclic-GMP phosphodiesterase activity	molecular_function	0.041182	2
	GO:0044233	ER-mitochondrion membrane contact site	cellular_component	0.041259	2
	GO:0033005	positive regulation of mast cell activation	biological_process	0.041293	2
	GO:0002710	negative regulation of T cell mediated immunity	biological_process	0.04131	2
	GO:0071498	cellular response to fluid shear stress	biological_process	0.041386	2
	GO:1903779	regulation of cardiac conduction	biological_process	0.04139	2
	GO:0043186	P granule	cellular_component	0.041395	2
	GO:0045495	pole plasm	cellular_component	0.041395	2
	GO:0060293	germ plasm	cellular_component	0.041395	2
	GO:0032225	regulation of synaptic transmission, dopaminergic	biological_process	0.041419	2
	GO:0035336	long-chain fatty-acyl-CoA metabolic process	biological_process	0.041432	2
	GO:0045603	positive regulation of endothelial cell differentiation	biological_process	0.041432	2
	GO:0051895	negative regulation of focal adhesion assembly	biological_process	0.041432	2
	GO:0033280	response to vitamin D	biological_process	0.041432	2
	GO:0001655	urogenital system development	biological_process	0.04182	12
	GO:0031327	negative regulation of cellular biosynthetic process	biological_process	0.042117	43
	GO:1903845	negative regulation of cellular response to transforming growth factor beta stimulus	biological_process	0.042302	4
	GO:0010632	regulation of epithelial cell migration	biological_process	0.042649	9
	GO:0050777	negative regulation of immune response	biological_process	0.042893	6
	GO:0001837	epithelial to mesenchymal transition	biological_process	0.042896	6
	GO:0048565	digestive tract development	biological_process	0.04295	6
	GO:0001654	eye development	biological_process	0.043083	13
	GO:0060249	anatomical structure homeostasis	biological_process	0.043106	13
	GO:0045321	leukocyte activation	biological_process	0.043154	23
	GO:0016337	single organismal cell-cell adhesion	biological_process	0.044128	21
	GO:0004112	cyclic-nucleotide phosphodiesterase activity	molecular_function	0.044241	3
	GO:0098900	regulation of action potential	biological_process	0.04432	3
	GO:0038179	neurotrophin signaling pathway	biological_process	0.044352	3
	GO:0031577	spindle checkpoint	biological_process	0.04438	3
	GO:0071173	spindle assembly checkpoint	biological_process	0.04438	3
	GO:0031647	regulation of protein stability	biological_process	0.044462	10
	GO:0050807	regulation of synapse organization	biological_process	0.044864	6
	GO:0030888	regulation of B cell proliferation	biological_process	0.045046	4
	GO:0005581	collagen trimer	cellular_component	0.045099	4
	GO:0033619	membrane protein proteolysis	biological_process	0.045104	4
	GO:0005901	caveola	cellular_component	0.045104	4
	GO:2000379	positive regulation of reactive oxygen species metabolic process	biological_process	0.045106	4
	GO:0016477	cell migration	biological_process	0.04516	38
	GO:0050865	regulation of cell activation	biological_process	0.045284	17
	GO:1901654	response to ketone	biological_process	0.045482	5
	GO:0045619	regulation of lymphocyte differentiation	biological_process	0.045876	7
	GO:0060429	epithelium development	biological_process	0.046382	32
	GO:0031570	DNA integrity checkpoint	biological_process	0.0468	6
	GO:0001763	morphogenesis of a branching structure	biological_process	0.046804	9
	GO:0009892	negative regulation of metabolic process	biological_process	0.046816	70
	GO:0071897	DNA biosynthetic process	biological_process	0.046825	6
	GO:0006643	membrane lipid metabolic process	biological_process	0.046939	8
	GO:0051271	negative regulation of cellular component movement	biological_process	0.046979	11
	GO:1901698	response to nitrogen compound	biological_process	0.047228	21
	GO:0004674	protein serine/threonine kinase activity	molecular_function	0.047345	16
	GO:0072091	regulation of stem cell proliferation	biological_process	0.047837	5
	GO:0043302	positive regulation of leukocyte degranulation	biological_process	0.047945	2
	GO:0070230	positive regulation of lymphocyte apoptotic process	biological_process	0.047956	2
	GO:0010556	regulation of macromolecule biosynthetic process	biological_process	0.047957	95
	GO:0045623	negative regulation of T-helper cell differentiation	biological_process	0.047964	2
	GO:2000319	regulation of T-helper 17 cell differentiation	biological_process	0.047964	2
	GO:0051291	protein heterooligomerization	biological_process	0.048017	4
	GO:0045589	regulation of regulatory T cell differentiation	biological_process	0.04802	2
	GO:0070723	response to cholesterol	biological_process	0.04802	2
	GO:2000727	positive regulation of cardiac muscle cell differentiation	biological_process	0.04802	2
	GO:0070403	NAD+ binding	molecular_function	0.048029	2
	GO:0017017	MAP kinase tyrosine/serine/threonine phosphatase activity	molecular_function	0.048044	2
	GO:0021872	forebrain generation of neurons	biological_process	0.048053	4
	GO:0019233	sensory perception of pain	biological_process	0.048062	4
	GO:0098801	regulation of renal system process	biological_process	0.048078	2
	GO:0051954	positive regulation of amine transport	biological_process	0.048079	2
	GO:0006907	pinocytosis	biological_process	0.048087	2
	GO:0003071	renal system process involved in regulation of systemic arterial blood pressure	biological_process	0.048093	2
	GO:1903392	negative regulation of adherens junction organization	biological_process	0.048093	2
	GO:0044763	single-organism cellular process	biological_process	0.048116	314
	GO:0060603	mammary gland duct morphogenesis	biological_process	0.04826	3
	GO:0002369	T cell cytokine production	biological_process	0.048276	3
	GO:0045191	regulation of isotype switching	biological_process	0.048308	3
	GO:0045841	negative regulation of mitotic metaphase/anaphase transition	biological_process	0.04834	3
	GO:0070830	bicellular tight junction assembly	biological_process	0.048353	3
	GO:0031526	brush border membrane	cellular_component	0.048353	3
	GO:0006099	tricarboxylic acid cycle	biological_process	0.048353	3
	GO:0045111	intermediate filament cytoskeleton	cellular_component	0.048549	8
	GO:0045893	positive regulation of transcription, DNA-templated	biological_process	0.048934	48
	GO:0005730	nucleolus	cellular_component	0.049068	27
	GO:0009890	negative regulation of biosynthetic process	biological_process	0.049152	43
	GO:0032874	positive regulation of stress-activated MAPK cascade	biological_process	0.049463	7
	GO:0007626	locomotory behavior	biological_process	0.049747	9
36 dpi	GO:0036124	histone H3-K9 trimethylation	biological_process	2.9686e-05	6
	GO:0007275	multicellular organismal development	biological_process	4.8955e-05	258
	GO:0048731	system development	biological_process	0.00019246	238
	GO:0042015	interleukin-20 binding	molecular_function	0.00020935	3
	GO:0019221	cytokine-mediated signaling pathway	biological_process	0.00025099	34
	GO:0034340	response to type I interferon	biological_process	0.00035252	8
	GO:2000543	positive regulation of gastrulation	biological_process	0.0003753	4
	GO:0048523	negative regulation of cellular process	biological_process	0.0004615	249
	GO:0044767	single-organism developmental process	biological_process	0.00046921	298
	GO:0001701	in utero embryonic development	biological_process	0.00047539	32
	GO:0060337	type I interferon signaling pathway	biological_process	0.00048133	7
	GO:0048856	anatomical structure development	biological_process	0.00059152	279
	GO:0071357	cellular response to type I interferon	biological_process	0.00062524	7
	GO:0032502	developmental process	biological_process	0.00062667	299
	GO:0090241	negative regulation of histone H4 acetylation	biological_process	0.00080028	3
	GO:0048519	negative regulation of biological process	biological_process	0.00080273	262
	GO:0051567	histone H3-K9 methylation	biological_process	0.0008028	7
	GO:0035456	response to interferon-beta	biological_process	0.00082121	6
	GO:0007166	cell surface receptor signaling pathway	biological_process	0.0008478	144
	GO:0002520	immune system development	biological_process	0.00087351	60
	GO:0030154	cell differentiation	biological_process	0.00087903	201
	GO:0048869	cellular developmental process	biological_process	0.00093774	219
	GO:0043009	chordate embryonic development	biological_process	0.0011314	48
	GO:0044763	single-organism cellular process	biological_process	0.0011971	688
	GO:1900112	regulation of histone H3-K9 trimethylation	biological_process	0.0012348	4
	GO:0050793	regulation of developmental process	biological_process	0.0012836	140
	GO:0048871	multicellular organismal homeostasis	biological_process	0.0013349	27
	GO:0009968	negative regulation of signal transduction	biological_process	0.0014622	74
	GO:0001558	regulation of cell growth	biological_process	0.0014753	28
	GO:0061647	histone H3-K9 modification	biological_process	0.0015125	8
	GO:0009057	macromolecule catabolic process	biological_process	0.0016584	80
	GO:0009792	embryo development ending in birth or egg hatching	biological_process	0.0016926	48
	GO:1900113	negative regulation of histone H3-K9 trimethylation	biological_process	0.0019199	3
	GO:0005638	lamin filament	cellular_component	0.0019204	3
	GO:0046030	inositol trisphosphate phosphatase activity	molecular_function	0.0019204	3
	GO:0040008	regulation of growth	biological_process	0.0020614	41
	GO:0048513	organ development	biological_process	0.0023213	173
	GO:0048534	hematopoietic or lymphoid organ development	biological_process	0.0024475	55
	GO:0040007	growth	biological_process	0.0024645	59
	GO:0071345	cellular response to cytokine stimulus	biological_process	0.0025111	49
	GO:0072132	mesenchyme morphogenesis	biological_process	0.0025249	8
	GO:0048585	negative regulation of response to stimulus	biological_process	0.002528	92
	GO:0030097	hemopoiesis	biological_process	0.0028699	52
	GO:0098609	cell-cell adhesion	biological_process	0.0029094	57
	GO:0000184	nuclear-transcribed mRNA catabolic process, nonsense-mediated decay	biological_process	0.0029192	6
	GO:0000185	activation of MAPKKK activity	biological_process	0.0029204	4
	GO:0042575	DNA polymerase complex	cellular_component	0.0029365	4
	GO:0016049	cell growth	biological_process	0.0029788	31
	GO:0044699	single-organism process	biological_process	0.003073	750
	GO:0032097	positive regulation of response to food	biological_process	0.0033418	2
	GO:0032100	positive regulation of appetite	biological_process	0.0033418	2
	GO:0090303	positive regulation of wound healing	biological_process	0.0033832	7
	GO:0018023	peptidyl-lysine trimethylation	biological_process	0.0033853	7
	GO:0015864	pyrimidine nucleoside transport	biological_process	0.0034646	2
	GO:0007231	osmosensory signaling pathway	biological_process	0.0035176	2
	GO:0004911	interleukin-2 receptor activity	molecular_function	0.0035273	2
	GO:0016035	zeta DNA polymerase complex	cellular_component	0.0035333	2
	GO:0060596	mammary placode formation	biological_process	0.0035397	2
	GO:0070105	positive regulation of interleukin-6-mediated signaling pathway	biological_process	0.0035398	2
	GO:0004905	type I interferon receptor activity	molecular_function	0.0035399	2
	GO:0030144	alpha-1,6-mannosylglycoprotein 6-beta-N-acetylglucosaminyltransferase activity	molecular_function	0.0035399	2
	GO:0015194	L-serine transmembrane transporter activity	molecular_function	0.0035399	2
	GO:0015825	L-serine transport	biological_process	0.0035399	2
	GO:0022889	serine transmembrane transporter activity	molecular_function	0.0035399	2
	GO:0004801	sedoheptulose-7-phosphate:D-glyceraldehyde-3-phosphate glyceronetransferase activity	molecular_function	0.0035399	2
	GO:0008330	protein tyrosine/threonine phosphatase activity	molecular_function	0.0035399	2
	GO:0097635	extrinsic component of autophagosome membrane	cellular_component	0.0035399	2
	GO:1990504	dense core granule exocytosis	biological_process	0.0035399	2
	GO:0023057	negative regulation of signaling	biological_process	0.003571	76
	GO:0050715	positive regulation of cytokine secretion	biological_process	0.0035863	12
	GO:0046633	alpha-beta T cell proliferation	biological_process	0.0035975	6
	GO:0072358	cardiovascular system development	biological_process	0.0036019	65
	GO:0072359	circulatory system development	biological_process	0.0036019	65
	GO:0048793	pronephros development	biological_process	0.0036642	3
	GO:0015280	ligand-gated sodium channel activity	molecular_function	0.0036704	3
	GO:0060462	lung lobe development	biological_process	0.0036709	3
	GO:0060463	lung lobe morphogenesis	biological_process	0.0036709	3
	GO:0005737	cytoplasm	cellular_component	0.0038468	531
	GO:0009897	external side of plasma membrane	cellular_component	0.0038819	27
	GO:0019955	cytokine binding	molecular_function	0.0040417	14
	GO:0039706	co-receptor binding	molecular_function	0.0041994	4
	GO:0040011	locomotion	biological_process	0.004226	100
	GO:0009056	catabolic process	biological_process	0.0042877	131
	GO:1901575	organic substance catabolic process	biological_process	0.0043333	114
	GO:0004190	aspartic-type endopeptidase activity	molecular_function	0.0043784	6
	GO:0070001	aspartic-type peptidase activity	molecular_function	0.0043784	6
	GO:0072595	maintenance of protein localization in organelle	biological_process	0.0044073	6
	GO:0010977	negative regulation of neuron projection development	biological_process	0.0044331	13
	GO:0005856	cytoskeleton	cellular_component	0.0044347	113
	GO:0009790	embryo development	biological_process	0.0046159	66
	GO:0051239	regulation of multicellular organismal process	biological_process	0.0047168	152
	GO:0050663	cytokine secretion	biological_process	0.0049665	17
	GO:0001816	cytokine production	biological_process	0.0053173	44
	GO:0006814	sodium ion transport	biological_process	0.0053232	17
	GO:0006672	ceramide metabolic process	biological_process	0.0053938	10
	GO:0010648	negative regulation of cell communication	biological_process	0.0054208	76
	GO:0016765	transferase activity, transferring alkyl or aryl (other than methyl) groups	molecular_function	0.0054643	9
	GO:0001894	tissue homeostasis	biological_process	0.0057328	18
	GO:0002643	regulation of tolerance induction	biological_process	0.0057388	4
	GO:0006656	phosphatidylcholine biosynthetic process	biological_process	0.0057855	4
	GO:0070373	negative regulation of ERK1 and ERK2 cascade	biological_process	0.0060661	8
	GO:0003836	beta-galactoside (CMP) alpha-2,3-sialyltransferase activity	molecular_function	0.0060686	3
	GO:0044265	cellular macromolecule catabolic process	biological_process	0.0060946	66
	GO:0002664	regulation of T cell tolerance induction	biological_process	0.0061059	3
	GO:0010605	negative regulation of macromolecule metabolic process	biological_process	0.006122	140
	GO:0036066	protein O-linked fucosylation	biological_process	0.0061315	3
	GO:0002523	leukocyte migration involved in inflammatory response	biological_process	0.0061406	3
	GO:0005652	nuclear lamina	cellular_component	0.0061407	3
	GO:0097539	ciliary transition fiber	cellular_component	0.0061407	3
	GO:2000026	regulation of multicellular organismal development	biological_process	0.0063602	105
	GO:0001817	regulation of cytokine production	biological_process	0.0063805	40
	GO:0010033	response to organic substance	biological_process	0.0063824	139
	GO:0006284	base-excision repair	biological_process	0.0064467	7
	GO:0051246	regulation of protein metabolic process	biological_process	0.0064923	153
	GO:0006401	RNA catabolic process	biological_process	0.0064986	16
	GO:0006665	sphingolipid metabolic process	biological_process	0.0068469	13
	GO:0015629	actin cytoskeleton	cellular_component	0.0069392	35
	GO:0051146	striated muscle cell differentiation	biological_process	0.0071123	22
	GO:0016043	cellular component organization	biological_process	0.0072784	333
	GO:1901615	organic hydroxy compound metabolic process	biological_process	0.0075151	33
	GO:0045598	regulation of fat cell differentiation	biological_process	0.0075813	12
	GO:0005697	telomerase holoenzyme complex	cellular_component	0.0077226	4
	GO:0070034	telomeric RNA binding	molecular_function	0.0077226	4
	GO:0051457	maintenance of protein location in nucleus	biological_process	0.0077227	4
	GO:0031345	negative regulation of cell projection organization	biological_process	0.0077286	14
	GO:0032729	positive regulation of interferon-gamma production	biological_process	0.0078302	8
	GO:0032268	regulation of cellular protein metabolic process	biological_process	0.0083863	142
	GO:0051179	localization	biological_process	0.0086538	318
	GO:0009966	regulation of signal transduction	biological_process	0.0086671	154
	GO:0031060	regulation of histone methylation	biological_process	0.0088588	8
	GO:0034097	response to cytokine	biological_process	0.0089074	51
	GO:0045595	regulation of cell differentiation	biological_process	0.0089858	92
	GO:0048872	homeostasis of number of cells	biological_process	0.0091695	21
	GO:0030030	cell projection organization	biological_process	0.0092329	81
	GO:0071310	cellular response to organic substance	biological_process	0.0092601	116
	GO:0072530	purine-containing compound transmembrane transport	biological_process	0.0093238	3
	GO:0002517	T cell tolerance induction	biological_process	0.0093473	3
	GO:0097027	ubiquitin-protein transferase activator activity	molecular_function	0.0093783	3
	GO:0045161	neuronal ion channel clustering	biological_process	0.0093849	3
	GO:0045048	protein insertion into ER membrane	biological_process	0.0093932	3
	GO:0035845	photoreceptor cell outer segment organization	biological_process	0.0093932	3
	GO:0044430	cytoskeletal part	cellular_component	0.0095775	91
	GO:0070887	cellular response to chemical stimulus	biological_process	0.0097479	138
	GO:0007155	cell adhesion	biological_process	0.009771	77
	GO:0042536	negative regulation of tumor necrosis factor biosynthetic process	biological_process	0.0098245	2
	GO:0021695	cerebellar cortex development	biological_process	0.0098454	7
	GO:0060350	endochondral bone morphogenesis	biological_process	0.009943	10
	GO:0032649	regulation of interferon-gamma production	biological_process	0.0099465	10
	GO:0006833	water transport	biological_process	0.0099751	4
	GO:0051156	glucose 6-phosphate metabolic process	biological_process	0.010002	4
	GO:0070828	heterochromatin organization	biological_process	0.010023	4
	GO:0001893	maternal placenta development	biological_process	0.010035	5
	GO:0030574	collagen catabolic process	biological_process	0.010038	4
	GO:0035458	cellular response to interferon-beta	biological_process	0.01004	4
	GO:0015851	nucleobase transport	biological_process	0.010057	2
	GO:0015855	pyrimidine nucleobase transport	biological_process	0.010057	2
	GO:0046640	regulation of alpha-beta T cell proliferation	biological_process	0.010112	5
	GO:0001958	endochondral ossification	biological_process	0.010119	5
	GO:0036075	replacement ossification	biological_process	0.010119	5
	GO:0071470	cellular response to osmotic stress	biological_process	0.010125	5
	GO:0060322	head development	biological_process	0.010153	42
	GO:0019976	interleukin-2 binding	molecular_function	0.010175	2
	GO:0006659	phosphatidylserine biosynthetic process	biological_process	0.010192	2
	GO:0090381	regulation of heart induction	biological_process	0.010197	2
	GO:0003274	endocardial cushion fusion	biological_process	0.010197	2
	GO:0031702	type 1 angiotensin receptor binding	molecular_function	0.010199	2
	GO:1903971	positive regulation of response to macrophage colony-stimulating factor	biological_process	0.010199	2
	GO:1903974	positive regulation of cellular response to macrophage colony-stimulating factor stimulus	biological_process	0.010199	2
	GO:0060066	oviduct development	biological_process	0.010199	2
	GO:0070103	regulation of interleukin-6-mediated signaling pathway	biological_process	0.010199	2
	GO:0034235	GPI anchor binding	molecular_function	0.010199	2
	GO:0015803	branched-chain amino acid transport	biological_process	0.010199	2
	GO:0043504	mitochondrial DNA repair	biological_process	0.010199	2
	GO:0032329	serine transport	biological_process	0.010199	2
	GO:0016744	transferase activity, transferring aldehyde or ketonic groups	molecular_function	0.010199	2
	GO:0031999	negative regulation of fatty acid beta-oxidation	biological_process	0.010199	2
	GO:0004308	exo-alpha-sialidase activity	molecular_function	0.010199	2
	GO:0016997	alpha-sialidase activity	molecular_function	0.010199	2
	GO:0060268	negative regulation of respiratory burst	biological_process	0.010199	2
	GO:0008332	low voltage-gated calcium channel activity	molecular_function	0.010199	2
	GO:0016788	hydrolase activity, acting on ester bonds	molecular_function	0.010317	51
	GO:0019222	regulation of metabolic process	biological_process	0.010605	344
	GO:0042692	muscle cell differentiation	biological_process	0.010917	28
	GO:0007156	homophilic cell adhesion via plasma membrane adhesion molecules	biological_process	0.01097	13
	GO:0022610	biological adhesion	biological_process	0.011206	77
	GO:0065008	regulation of biological quality	biological_process	0.01128	189
	GO:0005515	protein binding	molecular_function	0.011945	362
	GO:1902531	regulation of intracellular signal transduction	biological_process	0.011961	93
	GO:0004004	ATP-dependent RNA helicase activity	molecular_function	0.012175	6
	GO:0006508	proteolysis	biological_process	0.012177	105
	GO:0098742	cell-cell adhesion via plasma-membrane adhesion molecules	biological_process	0.012305	17
	GO:0044710	single-organism metabolic process	biological_process	0.012411	281
	GO:0006643	membrane lipid metabolic process	biological_process	0.012579	16
	GO:1901505	carbohydrate derivative transporter activity	molecular_function	0.012696	7
	GO:0006402	mRNA catabolic process	biological_process	0.012705	13
	GO:0044243	multicellular organismal catabolic process	biological_process	0.012764	4
	GO:0051129	negative regulation of cellular component organization	biological_process	0.012952	45
	GO:0071840	cellular component organization or biogenesis	biological_process	0.013142	339
	GO:0005536	glucose binding	molecular_function	0.013434	3
	GO:0019911	structural constituent of myelin sheath	molecular_function	0.013435	3
	GO:0009651	response to salt stress	biological_process	0.013462	3
	GO:2001034	positive regulation of double-strand break repair via nonhomologous end joining	biological_process	0.013464	3
	GO:0060339	negative regulation of type I interferon-mediated signaling pathway	biological_process	0.013468	3
	GO:0051573	negative regulation of histone H3-K9 methylation	biological_process	0.01347	3
	GO:0032328	alanine transport	biological_process	0.013472	3
	GO:0070544	histone H3-K36 demethylation	biological_process	0.013472	3
	GO:0043995	histone acetyltransferase activity (H4-K5 specific)	molecular_function	0.013472	3
	GO:0043996	histone acetyltransferase activity (H4-K8 specific)	molecular_function	0.013472	3
	GO:0046972	histone acetyltransferase activity (H4-K16 specific)	molecular_function	0.013472	3
	GO:0006066	alcohol metabolic process	biological_process	0.01371	24
	GO:0051248	negative regulation of protein metabolic process	biological_process	0.013818	67
	GO:0035282	segmentation	biological_process	0.013909	11
	GO:0050790	regulation of catalytic activity	biological_process	0.013977	121
	GO:0050891	multicellular organismal water homeostasis	biological_process	0.014053	6
	GO:0006687	glycosphingolipid metabolic process	biological_process	0.014056	6
	GO:0003724	RNA helicase activity	molecular_function	0.014058	6
	GO:0008186	RNA-dependent ATPase activity	molecular_function	0.014058	6
	GO:0008285	negative regulation of cell proliferation	biological_process	0.014145	37
	GO:0001756	somitogenesis	biological_process	0.014322	9
	GO:0050768	negative regulation of neurogenesis	biological_process	0.014378	19
	GO:0031348	negative regulation of defense response	biological_process	0.014425	15
	GO:0007399	nervous system development	biological_process	0.014606	112
	GO:0007498	mesoderm development	biological_process	0.015084	11
	GO:0002028	regulation of sodium ion transport	biological_process	0.015474	8
	GO:0070509	calcium ion import	biological_process	0.015482	8
	GO:0061061	muscle structure development	biological_process	0.015606	38
	GO:0050707	regulation of cytokine secretion	biological_process	0.015621	14
	GO:0043325	phosphatidylinositol-3,4-bisphosphate binding	molecular_function	0.015916	4
	GO:0043984	histone H4-K16 acetylation	biological_process	0.015925	4
	GO:0030952	establishment or maintenance of cytoskeleton polarity	biological_process	0.015926	4
	GO:0033363	secretory granule organization	biological_process	0.015926	4
	GO:0023056	positive regulation of signaling	biological_process	0.015941	89
	GO:0032269	negative regulation of cellular protein metabolic process	biological_process	0.015972	63
	GO:0005245	voltage-gated calcium channel activity	molecular_function	0.016132	6
	GO:0044248	cellular catabolic process	biological_process	0.016163	107
	GO:2000648	positive regulation of stem cell proliferation	biological_process	0.016199	7
	GO:0098602	single organism cell adhesion	biological_process	0.016264	46
	GO:0005622	intracellular	cellular_component	0.016472	739
	GO:0097190	apoptotic signaling pathway	biological_process	0.016698	37
	GO:0045746	negative regulation of Notch signaling pathway	biological_process	0.017098	5
	GO:0021696	cerebellar cortex morphogenesis	biological_process	0.017103	5
	GO:0048843	negative regulation of axon extension involved in axon guidance	biological_process	0.017103	5
	GO:0009892	negative regulation of metabolic process	biological_process	0.017218	147
	GO:0046332	SMAD binding	molecular_function	0.017321	9
	GO:0001819	positive regulation of cytokine production	biological_process	0.017517	27
	GO:0031175	neuron projection development	biological_process	0.017527	51
	GO:0034968	histone lysine methylation	biological_process	0.017668	11
	GO:0001944	vasculature development	biological_process	0.017743	43
	GO:0007420	brain development	biological_process	0.017761	38
	GO:0032946	positive regulation of mononuclear cell proliferation	biological_process	0.017944	12
	GO:0060255	regulation of macromolecule metabolic process	biological_process	0.018005	304
	GO:0030252	growth hormone secretion	biological_process	0.018103	3
	GO:0000726	non-recombinational repair	biological_process	0.018166	7
	GO:0019370	leukotriene biosynthetic process	biological_process	0.018179	3
	GO:1904294	positive regulation of ERAD pathway	biological_process	0.018328	3
	GO:0015932	nucleobase-containing compound transmembrane transporter activity	molecular_function	0.018336	6
	GO:0006749	glutathione metabolic process	biological_process	0.01834	6
	GO:0031507	heterochromatin assembly	biological_process	0.018365	3
	GO:0051601	exocyst localization	biological_process	0.018371	3
	GO:0090239	regulation of histone H4 acetylation	biological_process	0.018376	3
	GO:2000047	regulation of cell-cell adhesion mediated by cadherin	biological_process	0.018384	3
	GO:0031998	regulation of fatty acid beta-oxidation	biological_process	0.018396	3
	GO:0005283	sodium:amino acid symporter activity	molecular_function	0.018405	3
	GO:0006264	mitochondrial DNA replication	biological_process	0.018405	3
	GO:0042035	regulation of cytokine biosynthetic process	biological_process	0.018829	9
	GO:1903561	extracellular vesicle	cellular_component	0.018947	9
	GO:0060759	regulation of response to cytokine stimulus	biological_process	0.019059	11
	GO:1902532	negative regulation of intracellular signal transduction	biological_process	0.019083	32
	GO:0031324	negative regulation of cellular metabolic process	biological_process	0.019273	135
	GO:0044459	plasma membrane part	cellular_component	0.019393	129
	GO:0042044	fluid transport	biological_process	0.019428	4
	GO:0000270	peptidoglycan metabolic process	biological_process	0.019503	2
	GO:0009253	peptidoglycan catabolic process	biological_process	0.019503	2
	GO:0051205	protein insertion into membrane	biological_process	0.019514	4
	GO:0072087	renal vesicle development	biological_process	0.019518	4
	GO:0051570	regulation of histone H3-K9 methylation	biological_process	0.01953	4
	GO:0034459	ATP-dependent 3'-5' RNA helicase activity	molecular_function	0.019532	4
	GO:0015817	histidine transport	biological_process	0.019545	2
	GO:0089709	L-histidine transmembrane transport	biological_process	0.019545	2
	GO:1902024	L-histidine transport	biological_process	0.019545	2
	GO:2000048	negative regulation of cell-cell adhesion mediated by cadherin	biological_process	0.019553	2
	GO:0038110	interleukin-2-mediated signaling pathway	biological_process	0.019561	2
	GO:0071352	cellular response to interleukin-2	biological_process	0.019561	2
	GO:0071649	regulation of chemokine (C-C motif) ligand 5 production	biological_process	0.019562	2
	GO:0016361	activin receptor activity, type I	molecular_function	0.019562	2
	GO:0010572	positive regulation of platelet activation	biological_process	0.019563	2
	GO:0061343	cell adhesion involved in heart morphogenesis	biological_process	0.019591	2
	GO:0004065	arylsulfatase activity	molecular_function	0.019592	2
	GO:0061113	pancreas morphogenesis	biological_process	0.019594	2
	GO:0004904	interferon receptor activity	molecular_function	0.019594	2
	GO:0030062	mitochondrial tricarboxylic acid cycle enzyme complex	cellular_component	0.019594	2
	GO:0005332	gamma-aminobutyric acid:sodium symporter activity	molecular_function	0.019594	2
	GO:0000306	extrinsic component of vacuolar membrane	cellular_component	0.019594	2
	GO:0090131	mesenchyme migration	biological_process	0.019594	2
	GO:0046456	icosanoid biosynthetic process	biological_process	0.019791	5
	GO:1901570	fatty acid derivative biosynthetic process	biological_process	0.019791	5
	GO:0061053	somite development	biological_process	0.019936	10
	GO:0035115	embryonic forelimb morphogenesis	biological_process	0.019948	5
	GO:1902668	negative regulation of axon guidance	biological_process	0.019988	5
	GO:0010464	regulation of mesenchymal cell proliferation	biological_process	0.019988	5
	GO:0032609	interferon-gamma production	biological_process	0.019991	10
	GO:0032963	collagen metabolic process	biological_process	0.020266	7
	GO:0044259	multicellular organismal macromolecule metabolic process	biological_process	0.020266	7
	GO:0031400	negative regulation of protein modification process	biological_process	0.020319	41
	GO:0030517	negative regulation of axon extension	biological_process	0.020868	6
	GO:0044331	cell-cell adhesion mediated by cadherin	biological_process	0.020894	6
	GO:0030104	water homeostasis	biological_process	0.020898	6
	GO:0005261	cation channel activity	molecular_function	0.021128	24
	GO:0044255	cellular lipid metabolic process	biological_process	0.021405	56
	GO:0006952	defense response	biological_process	0.021659	65
	GO:0006935	chemotaxis	biological_process	0.021682	36
	GO:0034101	erythrocyte homeostasis	biological_process	0.022041	11
	GO:0010647	positive regulation of cell communication	biological_process	0.022053	89
	GO:0031399	regulation of protein modification process	biological_process	0.022134	104
	GO:0042330	taxis	biological_process	0.022376	36
	GO:1901264	carbohydrate derivative transport	biological_process	0.02245	7
	GO:0051241	negative regulation of multicellular organismal process	biological_process	0.022451	61
	GO:0046718	viral entry into host cell	biological_process	0.022535	7
	GO:0044424	intracellular part	cellular_component	0.022551	705
	GO:0005887	integral component of plasma membrane	cellular_component	0.022748	72
	GO:0048332	mesoderm morphogenesis	biological_process	0.022882	8
	GO:0004364	glutathione transferase activity	molecular_function	0.023097	5
	GO:0014888	striated muscle adaptation	biological_process	0.023098	5
	GO:0016866	intramolecular transferase activity	molecular_function	0.023162	5
	GO:0002090	regulation of receptor internalization	biological_process	0.023174	5
	GO:0098552	side of membrane	cellular_component	0.023329	33
	GO:0030163	protein catabolic process	biological_process	0.023439	60
	GO:0023051	regulation of signaling	biological_process	0.023462	166
	GO:0002507	tolerance induction	biological_process	0.023482	4
	GO:0031226	intrinsic component of plasma membrane	cellular_component	0.023588	75
	GO:0010758	regulation of macrophage chemotaxis	biological_process	0.023592	4
	GO:0019838	growth factor binding	molecular_function	0.023595	12
	GO:0000152	nuclear ubiquitin ligase complex	cellular_component	0.023597	6
	GO:0048011	neurotrophin TRK receptor signaling pathway	biological_process	0.0236	4
	GO:0002092	positive regulation of receptor internalization	biological_process	0.023602	4
	GO:0034458	3'-5' RNA helicase activity	molecular_function	0.023602	4
	GO:0046174	polyol catabolic process	biological_process	0.023602	4
	GO:0060760	positive regulation of response to cytokine stimulus	biological_process	0.023603	6
	GO:0032944	regulation of mononuclear cell proliferation	biological_process	0.023609	16
	GO:0097485	neuron projection guidance	biological_process	0.023781	17
	GO:0006691	leukotriene metabolic process	biological_process	0.023939	3
	GO:0035930	corticosteroid hormone secretion	biological_process	0.024003	3
	GO:1901642	nucleoside transmembrane transport	biological_process	0.024082	3
	GO:0072178	nephric duct morphogenesis	biological_process	0.02415	3
	GO:0035278	negative regulation of translation involved in gene silencing by miRNA	biological_process	0.024166	3
	GO:0040033	negative regulation of translation, ncRNA-mediated	biological_process	0.024166	3
	GO:0045974	regulation of translation, ncRNA-mediated	biological_process	0.024166	3
	GO:0006098	pentose-phosphate shunt	biological_process	0.024192	3
	GO:0042693	muscle cell fate commitment	biological_process	0.024205	3
	GO:0036005	response to macrophage colony-stimulating factor	biological_process	0.024205	3
	GO:0036006	cellular response to macrophage colony-stimulating factor stimulus	biological_process	0.024205	3
	GO:0012505	endomembrane system	cellular_component	0.024314	170
	GO:0003824	catalytic activity	molecular_function	0.024422	339
	GO:0043230	extracellular organelle	cellular_component	0.024477	9
	GO:0042127	regulation of cell proliferation	biological_process	0.024847	78
	GO:0044236	multicellular organismal metabolic process	biological_process	0.025105	8
	GO:0070665	positive regulation of leukocyte proliferation	biological_process	0.025191	12
	GO:0001959	regulation of cytokine-mediated signaling pathway	biological_process	0.025225	10
	GO:0009967	positive regulation of signal transduction	biological_process	0.025719	79
	GO:0001568	blood vessel development	biological_process	0.02632	41
	GO:0010463	mesenchymal cell proliferation	biological_process	0.026537	6
	GO:0072091	regulation of stem cell proliferation	biological_process	0.026539	9
	GO:0019894	kinesin binding	molecular_function	0.026635	5
	GO:0016339	calcium-dependent cell-cell adhesion via plasma membrane cell adhesion molecules	biological_process	0.026671	5
	GO:0005794	Golgi apparatus	cellular_component	0.026799	72
	GO:0006897	endocytosis	biological_process	0.026901	36
	GO:0004896	cytokine receptor activity	molecular_function	0.027143	10
	GO:0003007	heart morphogenesis	biological_process	0.02723	19
	GO:0030864	cortical actin cytoskeleton	cellular_component	0.027472	8
	GO:0040012	regulation of locomotion	biological_process	0.027655	55
	GO:0030054	cell junction	cellular_component	0.02773	45
	GO:0048584	positive regulation of response to stimulus	biological_process	0.027949	108
	GO:0022603	regulation of anatomical structure morphogenesis	biological_process	0.028104	61
	GO:0040013	negative regulation of locomotion	biological_process	0.028133	22
	GO:0002053	positive regulation of mesenchymal cell proliferation	biological_process	0.028149	4
	GO:0014002	astrocyte development	biological_process	0.028149	4
	GO:0022407	regulation of cell-cell adhesion	biological_process	0.028441	26
	GO:0044723	single-organism carbohydrate metabolic process	biological_process	0.028454	45
	GO:0019901	protein kinase binding	molecular_function	0.028966	40
	GO:0010975	regulation of neuron projection development	biological_process	0.029604	27
	GO:0070062	extracellular exosome	cellular_component	0.029955	8
	GO:0016740	transferase activity	molecular_function	0.030037	136
	GO:0051240	positive regulation of multicellular organismal process	biological_process	0.030155	85
	GO:0051128	regulation of cellular component organization	biological_process	0.030253	131
	GO:0048873	homeostasis of number of cells within a tissue	biological_process	0.030462	5
	GO:0045824	negative regulation of innate immune response	biological_process	0.030464	5
	GO:0019005	SCF ubiquitin ligase complex	cellular_component	0.030468	7
	GO:0098631	protein binding involved in cell adhesion	molecular_function	0.03047	5
	GO:0006099	tricarboxylic acid cycle	biological_process	0.030476	5
	GO:0048841	regulation of axon extension involved in axon guidance	biological_process	0.030486	5
	GO:0035067	negative regulation of histone acetylation	biological_process	0.030833	3
	GO:0055106	ubiquitin-protein transferase regulator activity	molecular_function	0.030843	3
	GO:0072182	regulation of nephron tubule epithelial cell differentiation	biological_process	0.030848	3
	GO:0010759	positive regulation of macrophage chemotaxis	biological_process	0.030857	3
	GO:0035313	wound healing, spreading of epidermal cells	biological_process	0.030873	3
	GO:0052745	inositol phosphate phosphatase activity	molecular_function	0.030873	3
	GO:0045239	tricarboxylic acid cycle enzyme complex	cellular_component	0.030873	3
	GO:0046479	glycosphingolipid catabolic process	biological_process	0.030873	3
	GO:0009986	cell surface	cellular_component	0.030875	49
	GO:0060124	positive regulation of growth hormone secretion	biological_process	0.030908	2
	GO:0042754	negative regulation of circadian rhythm	biological_process	0.030965	2
	GO:0050660	flavin adenine dinucleotide binding	molecular_function	0.031069	9
	GO:0018022	peptidyl-lysine methylation	biological_process	0.031104	11
	GO:0051961	negative regulation of nervous system development	biological_process	0.031142	19
	GO:0070309	lens fiber cell morphogenesis	biological_process	0.031155	2
	GO:1903071	positive regulation of ER-associated ubiquitin-dependent protein catabolic process	biological_process	0.031191	2
	GO:0048666	neuron development	biological_process	0.031198	58
	GO:0002666	positive regulation of T cell tolerance induction	biological_process	0.031252	2
	GO:0090343	positive regulation of cell aging	biological_process	0.03128	2
	GO:0072239	metanephric glomerulus vasculature development	biological_process	0.031331	2
	GO:0072141	renal interstitial fibroblast development	biological_process	0.031332	2
	GO:0072143	mesangial cell development	biological_process	0.031332	2
	GO:0071609	chemokine (C-C motif) ligand 5 production	biological_process	0.031336	2
	GO:0017002	activin-activated receptor activity	molecular_function	0.031336	2
	GO:0071472	cellular response to salt stress	biological_process	0.031347	2
	GO:0097433	dense body	cellular_component	0.031352	2
	GO:0008432	JUN kinase binding	molecular_function	0.031355	2
	GO:0051185	coenzyme transporter activity	molecular_function	0.031364	2
	GO:0003129	heart induction	biological_process	0.031373	2
	GO:0005000	vasopressin receptor activity	molecular_function	0.031373	2
	GO:0045346	regulation of MHC class II biosynthetic process	biological_process	0.031375	2
	GO:0043313	regulation of neutrophil degranulation	biological_process	0.031375	2
	GO:1902563	regulation of neutrophil activation	biological_process	0.031375	2
	GO:0060592	mammary gland formation	biological_process	0.031376	2
	GO:0048406	nerve growth factor binding	molecular_function	0.031376	2
	GO:0031701	angiotensin receptor binding	molecular_function	0.031376	2
	GO:1903969	regulation of response to macrophage colony-stimulating factor	biological_process	0.031376	2
	GO:1903972	regulation of cellular response to macrophage colony-stimulating factor stimulus	biological_process	0.031376	2
	GO:0016255	attachment of GPI anchor to protein	biological_process	0.031376	2
	GO:0042765	GPI-anchor transamidase complex	cellular_component	0.031376	2
	GO:1902715	positive regulation of interferon-gamma secretion	biological_process	0.031376	2
	GO:0051799	negative regulation of hair follicle development	biological_process	0.031376	2
	GO:0015185	gamma-aminobutyric acid transmembrane transporter activity	molecular_function	0.031376	2
[truncated: 335 more rows]
