# Supplementary material for: Toxocara canis Differentially Affects Hepatic MicroRNA Expression in Beagle Dogs at Different Stages of Infection
Source: Front Vet Sci. 2020 Nov 12;7:587273. doi: 10.3389/fvets.2020.587273 (PMC7689213; doi:10.3389/fvets.2020.587273)
Supplement: Supplementary file 5 [file Table_5.xls]

## Sheet: Sheet1
Table S5. The immunization related GO terms enriched in differently expressed miRNAs in puppy live
Infection stages	GO_accession	Description	Term_type	P-Value	DEG_item
12 hpi	GO:0002325	natural killer cell differentiation involved in immune response	biological_process	0.040951	1
	GO:0032826	regulation of natural killer cell differentiation involved in immune response	biological_process	0.040951	1
	GO:0032827	negative regulation of natural killer cell differentiation involved in immune response	biological_process	0.040951	1
24 hpi	GO:0002714	positive regulation of B cell mediated immunity	biological_process	0.0019237	5
	GO:0002891	positive regulation of immunoglobulin mediated immune response	biological_process	0.0019237	5
	GO:0002705	positive regulation of leukocyte mediated immunity	biological_process	0.0022582	9
	GO:0002637	regulation of immunoglobulin production	biological_process	0.0023705	6
	GO:0002639	positive regulation of immunoglobulin production	biological_process	0.0025089	5
	GO:0002703	regulation of leukocyte mediated immunity	biological_process	0.0032127	11
	GO:0002712	regulation of B cell mediated immunity	biological_process	0.006882	5
	GO:0002889	regulation of immunoglobulin mediated immune response	biological_process	0.006882	5
	GO:0002708	positive regulation of lymphocyte mediated immunity	biological_process	0.0099925	7
	GO:0045088	regulation of innate immune response	biological_process	0.010711	11
	GO:0002699	positive regulation of immune effector process	biological_process	0.011555	10
	GO:0002719	negative regulation of cytokine production involved in immune response	biological_process	0.012311	3
	GO:0016064	immunoglobulin mediated immune response	biological_process	0.014062	7
	GO:0019724	B cell mediated immunity	biological_process	0.014062	7
	GO:0002702	positive regulation of production of molecular mediator of immune response	biological_process	0.014109	6
	GO:0002443	leukocyte mediated immunity	biological_process	0.014207	13
	GO:0002706	regulation of lymphocyte mediated immunity	biological_process	0.014698	8
	GO:0050776	regulation of immune response	biological_process	0.017064	23
	GO:2000317	negative regulation of T-helper 17 type immune response	biological_process	0.01881	2
	GO:0002718	regulation of cytokine production involved in immune response	biological_process	0.021261	5
	GO:0002700	regulation of production of molecular mediator of immune response	biological_process	0.023372	7
	GO:0045089	positive regulation of innate immune response	biological_process	0.025594	9
	GO:0002697	regulation of immune effector process	biological_process	0.025774	13
	GO:0050778	positive regulation of immune response	biological_process	0.026843	19
	GO:0002701	negative regulation of production of molecular mediator of immune response	biological_process	0.027088	3
	GO:0002449	lymphocyte mediated immunity	biological_process	0.033002	10
	GO:0045087	innate immune response	biological_process	0.03698	17
	GO:0002824	positive regulation of adaptive immune response based on somatic recombination of immune receptors built from immunoglobulin superfamily domains	biological_process	0.037507	6
	GO:0002821	positive regulation of adaptive immune response	biological_process	0.039264	6
	GO:0002367	cytokine production involved in immune response	biological_process	0.04097	5
	GO:0002710	negative regulation of T cell mediated immunity	biological_process	0.04131	2
	GO:0050777	negative regulation of immune response	biological_process	0.042893	6
36 dpi	GO:0002520	immune system development	biological_process	0.00087351	60
	GO:0045824	negative regulation of innate immune response	biological_process	0.030464	5
	GO:0002684	positive regulation of immune system process	biological_process	0.045937	50
	GO:0050777	negative regulation of immune response	biological_process	0.049585	10
