# Supplementary material for: Toxocara canis Differentially Affects Hepatic MicroRNA Expression in Beagle Dogs at Different Stages of Infection
Source: Front Vet Sci. 2020 Nov 12;7:587273. doi: 10.3389/fvets.2020.587273 (PMC7689213; doi:10.3389/fvets.2020.587273)
Supplement: Supplementary file 6 [file Table_6.xls]

## Sheet: Sheet1
Table S6. The significantly differential pathways of differential miRNAs at different infection stages by KEGG enrichment.
Infection stages	#Term	Database	ID	Input number	Background number	P-Value
12 hpi	MAPK signaling pathway	KEGG PATHWAY	cfa04010	16	253	0.00476894
	Thyroid cancer	KEGG PATHWAY	cfa05216	4	31	0.0170832
	Galactose metabolism	KEGG PATHWAY	cfa00052	4	31	0.0170832
	Prion diseases	KEGG PATHWAY	cfa05020	4	34	0.0225308
	Fc epsilon RI signaling pathway	KEGG PATHWAY	cfa04664	5	65	0.0495892
24 hpi	Colorectal cancer	KEGG PATHWAY	cfa05210	7	62	0.011954
	African trypanosomiasis	KEGG PATHWAY	cfa05143	5	36	0.0153648
	Glycerolipid metabolism	KEGG PATHWAY	cfa00561	6	54	0.0206451
	Intestinal immune network for IgA production	KEGG PATHWAY	cfa04672	5	44	0.0309663
	2-Oxocarboxylic acid metabolism	KEGG PATHWAY	cfa01210	3	17	0.0336272
	Renin-angiotensin system	KEGG PATHWAY	cfa04614	3	17	0.0336272
	Fructose and mannose metabolism	KEGG PATHWAY	cfa00051	4	31	0.0361467
	Other types of O-glycan biosynthesis	KEGG PATHWAY	cfa00514	4	32	0.0395462
	Pancreatic cancer	KEGG PATHWAY	cfa05212	6	65	0.0425776
	Malaria	KEGG PATHWAY	cfa05144	5	50	0.0474974
36 dpi	Other types of O-glycan biosynthesis	KEGG PATHWAY	cfa00514	7	32	0.00689909
	Cell adhesion molecules (CAMs)	KEGG PATHWAY	cfa04514	17	136	0.00842137
	Vitamin B6 metabolism	KEGG PATHWAY	cfa00750	3	7	0.0176609
	Cytokine-cytokine receptor interaction	KEGG PATHWAY	cfa04060	22	216	0.0234571
	Glycosaminoglycan biosynthesis - keratan sulfate	KEGG PATHWAY	cfa00533	4	16	0.0267859
	Sphingolipid metabolism	KEGG PATHWAY	cfa00600	7	48	0.0407149
